# Supplementary material for: Ganglioside GA2-mediated caspase-11 activation drives macrophage pyroptosis aggravating intimal hyperplasia after arterial injury
Source: Int J Biol Sci. 2025 Jan 1;21(1):433–53. doi: 10.7150/ijbs.97106 (PMC11667815; doi:10.7150/ijbs.97106)
Supplement: Supplementary file 2 — Supplementary lipidomics concentration. [file ijbsv21p0433s2.xlsx]

## Sheet: APOE_vs_Ctr
Name	DIFF	LipidIon	LipidGroup	Class	FattyAcid	FA1	FA2	FA3	FA4	IonFormula	CalMz	RT-(min)	QCRSD	Fold Change	APOE-1	APOE-2	APOE-3	APOE-4	APOE-5	Ctr-1	Ctr-2	Ctr-3	Ctr-4	Ctr-5	QC-1	QC-2	QC-3	unit
57POS		LPC(20:0e)+H	LPC(20:0e)+H	LPC	(20:0e)	(20:0e)				C28 H61 O6 N1 P1	538.423	6.32654	0.00468685	70.9741	1.79352	2.09546	1.62559	1.2118	1.4059	0.0202831	0.0182103	0.0197562	0.0146846	0.0416467	0.943473	0.935289	0.942215	μg/g
485POS		PC(40:2p)+H	PC(40:2p)+H	PC	(40:2p)	(40:2p)				C48 H93 O7 N1 P1	826.668	12.8238	0.00854802	67.5713	1.45927	1.58067	1.73301	1.02332	1.18108	0.0351809	0.0108401	0.0145726	0.0102356	0.0324301	0.802288	0.815577	0.81231	μg/g
557POS		PC(42:4p)+H	PC(42:4p)+H	PC	(42:4p)	(42:4p)				C50 H93 O7 N1 P1	850.668	12.6122	0.000747465	65.3896	5.58251	7.87594	5.71166	3.03316	4.13949	0.0874371	0.0580277	0.0678362	0.0709282	0.118629	2.9232	2.92306	2.91934	μg/g
1063NEG		PE(41:3)-H	PE(41:3)-H	PE	(41:3)	(41:3)				C46 H85 O8 N1 P1	810.602	11.745	0.0211635	41.1681	2.93669	3.25234	3.73034	3.32601	3.8692	0.0696182	0.0858726	0.06285	0.0473715	0.150012	1.89	1.96974	1.91534	μg/g
1207NEG		CerG2GNAc1(d36:1)-H	CerG2GNAc1(d36:1)-H	CerG2GNAc1	(d36:1)	(d36:1)				C56 H103 O18 N2	1091.72	3.70959	0.00636705	41.0363	11.564	7.08309	9.88608	7.71905	7.1874	0.237923	0.0971539	0.173045	0.166147	0.384298	3.89092	3.89034	3.84788	μg/g
1206NEG	Y	CerG2GNAc1(d32:1)-H	CerG2GNAc1(d32:1)-H	CerG2GNAc1	(d32:1)	(d32:1)				C52 H95 O18 N2	1035.66	2.6155	0.0126932	37.6655	20.9016	12.3621	18.2594	16.1589	14.9427	0.546693	0.222318	0.42177	0.3412	0.661666	7.60101	7.51081	7.70374	μg/g
854NEG		PE(11:0/12:2)-H	PE(23:2)-H	PE	(11:0/12:2)	(11:0)	(12:2)			C28 H51 O8 N1 P1	560.336	6.385	0.0283469	31.7227	0.756966	0.840091	0.693574	0.708896	0.707858	0.0229224	0.015545	0.0338412	0.0164386	0.0281214	0.415923	0.415744	0.43659	μg/g
887NEG		LPC(24:1)+HCOO	LPC(24:1)+HCOO	LPC	(24:1)	(24:1)				C33 H65 O9 N1 P1	650.44	7.09921	0.0137027	29.8768	0.916454	0.791426	0.891455	0.819928	0.720817	0.0304708	0.0139078	0.0274428	0.0343893	0.0323607	0.505374	0.497402	0.491789	μg/g
1083NEG		PC(20:0e/16:0)+HCOO	PC(36:0e)+HCOO	PC	(20:0e/16:0)	(20:0e)	(16:0)			C45 H91 O9 N1 P1	820.644	13.5437	0.00344541	26.7819	5.14027	7.45176	5.11092	4.32159	5.00794	0.243616	0.180686	0.142849	0.193991	0.248214	2.93029	2.94969	2.93496	μg/g
344POS		PC(36:1e)+H	PC(36:1e)+H	PC	(36:1e)	(36:1e)				C44 H89 O7 N1 P1	774.637	12.6376	0.00582054	25.8324	2.44965	2.99555	2.80541	1.87423	2.31234	0.0998526	0.0849637	0.0674879	0.0930347	0.136118	1.43259	1.44934	1.44182	μg/g
559POS		SM(d44:5+pO)+H	SM(d44:5+pO)+H	SM	(d44:5+pO)	(d44:5+pO)				C49 H92 O7 N2 P1	851.664	12.6135	0.00239664	25.7155	3.63976	4.11307	3.22494	1.63747	2.4976	0.107569	0.111866	0.111176	0.10802	0.149063	1.62349	1.61731	1.62449	μg/g
35POS		LPC(18:0e)+H	LPC(18:0e)+H	LPC	(18:0e)	(18:0e)				C26 H57 O6 N1 P1	510.392	4.48445	0.00469262	22.3322	2.42673	2.34687	2.83476	1.99624	2.04942	0.102262	0.0841851	0.0923553	0.0879363	0.155108	1.35117	1.33955	1.34967	μg/g
910NEG		Cer(d17:0+pO/24:1)+HCOO	Cer(d41:1+pO)+HCOO	Cer	(d17:0+pO/24:1)	(d17:0+pO)	(24:1)			C42 H82 O6 N1	696.615	13.3476	0.00329433	20.5267	0.0763937	0.0719548	0.0778405	0.06033	0.0809016		0.00261324	0.00598636	0.00502971	0.000690391	0.0358476	0.0360038	0.035772	μg/g
191POS		CerG1(d18:1/16:0)+H	CerG1(d34:1)+H	CerG1	(d18:1/16:0)	(d18:1)	(16:0)			C40 H78 O8 N1	700.572	10.3839	0.0117886	20.0815	1.81217	1.88097	1.6964	1.80086	1.71802	0.094321	0.0497563	0.0978339	0.0929152	0.108786	1.08281	1.09094	1.10807	μg/g
859NEG	Y	LPC(18:0)+HCOO	LPC(18:0)+HCOO	LPC	(18:0)	(18:0)				C27 H55 O9 N1 P1	568.362	3.432	0.00849099	19.7383	33.5755	26.0929	28.6835	26.1508	25.8082	1.60066	1.05621	1.02039	1.28321	2.1481	15.6651	15.4515	15.4247	μg/g
29POS		LPC(18:2p)+H	LPC(18:2p)+H	LPC	(18:2p)	(18:2p)				C26 H51 O6 N1 P1	504.345	3.10391	0.0187452	19.7307	0.857004	0.740444	0.935389	0.723666	0.632475	0.0373645	0.0347562	0.0412548	0.0274401	0.0562873	0.385895	0.388682	0.399767	μg/g
1074NEG		PC(18:0p/18:1)+HCOO	PC(36:1p)+HCOO	PC	(18:0p/18:1)	(18:0p)	(18:1)			C45 H87 O9 N1 P1	816.612	11.8142	0.0171075	19.1857	15.523	2.78609	3.27146	3.20901	2.9057	0.300146	0.217922	0.269826	0.269418	0.386224	1.73896	1.75043	1.69447	μg/g
949NEG		PC(16:0e/14:0)+HCOO	PC(30:0e)+HCOO	PC	(16:0e/14:0)	(16:0e)	(14:0)			C39 H79 O9 N1 P1	736.55	10.6102	0.00436639	18.2399	4.08868	3.12695	4.07446	3.69849	3.76084	0.180524	0.153809	0.14772	0.260332	0.285548	2.09235	2.1062	2.08892	μg/g
337POS		PC(36:2e)+H	PC(36:2e)+H	PC	(36:2e)	(36:2e)				C44 H87 O7 N1 P1	772.621	11.6928	0.00825347	18.1508	6.01368	7.09662	6.69942	6.11606	6.89052	0.373746	0.282338	0.248409	0.493354	0.410134	4.0645	4.09873	4.03163	μg/g
1117NEG	Y	PC(18:0e/20:4)+HCOO	PC(38:4e)+HCOO	PC	(18:0e/20:4)	(18:0e)	(20:4)			C47 H87 O9 N1 P1	840.612	11.682	0.00333695	18.0756	19.0438	22.5661	19.1327	17.3817	19.8614	1.01472	0.866424	0.857168	1.01122	1.67134	10.9478	11.0207	10.9779	μg/g
550POS		PC(42:6p)+H	PC(42:6p)+H	PC	(42:6p)	(42:6p)				C50 H89 O7 N1 P1	846.637	12.1872	0.0368808	17.9112	1.10553	1.43391	1.2473	0.986486	1.30472	0.0709575	0.0893464	0.0369452	0.0591606	0.0829286	0.609971	0.645292	0.654423	μg/g
1033NEG		PG(18:2/20:4)-H	PG(38:6)-H	PG	(18:2/20:4)	(18:2)	(20:4)			C44 H74 O10 N0 P1	793.503	7.77734	0.0110074	16.2062	0.855009	1.42989	1.32532	1.33625	1.30169	0.079776	0.0648509	0.0709482	0.0905129	0.0794538	0.69285	0.706152	0.692866	μg/g
60POS		LPC(20:5)+H	LPC(20:5)+H	LPC	(20:5)	(20:5)				C28 H49 O7 N1 P1	542.324	2.23114	0.0510077	15.1804	14.7657	10.6684	12.4938	10.5011	11.8722	1.1221	0.635604	0.569479	0.84995	0.795171	5.93762	6.37209	6.56396	μg/g
1145NEG	Y	SM(d42:1)+HCOO	SM(d42:1)+HCOO	SM	(d42:1)	(d42:1)				C48 H96 O8 N2 P1	859.691	13.2429	0.169767	14.5448	49.2327	28.4837	39.4284	34.8464	36.9268	2.50106	1.97494	2.20574	2.20642	4.10059	10.1807	10.3279	13.5945	μg/g
21POS		LPC(16:0e)+H	LPC(16:0e)+H	LPC	(16:0e)	(16:0e)				C24 H53 O6 N1 P1	482.361	3.10206	0.00136492	14.1404	6.93281	5.93108	7.63487	5.8734	6.16965	0.423759	0.418834	0.439474	0.362963	0.656306	3.90705	3.91208	3.90142	μg/g
91POS		LPC(22:4)+H	LPC(22:4)+H	LPC	(22:4)	(22:4)				C30 H55 O7 N1 P1	572.371	3.88661	0.0106294	14.1342	0.748267	0.521513	0.651418	0.52499	0.480268	0.0351022	0.0386653	0.0329408	0.033494	0.0668462	0.267877	0.270093	0.27358	μg/g
965NEG	Y	SM(d18:0/16:0)+HCOO	SM(d34:0)+HCOO	SM	(d18:0/16:0)	(d18:0)	(16:0)			C40 H82 O8 N2 P1	749.581	10.3288	0.00595211	13.0133	162.211	89.2384	127.855	120.58	121.347	10.0317	7.14249	7.70334	8.22867	14.632	73.4675	74.0853	73.2384	μg/g
204POS		SM(d35:4)+H	SM(d35:4)+H	SM	(d35:4)	(d35:4)				C40 H76 O6 N2 P1	711.544	9.38911	0.0117768	12.6529	2.93004	2.49831	3.11566	2.47015	2.48774	0.190615	0.190953	0.174545	0.188593	0.322394	1.39638	1.42664	1.39979	μg/g
211POS		PC(32:1p)+H	PC(32:1p)+H	PC	(32:1p)	(32:1p)				C40 H79 O7 N1 P1	716.559	10.6907	0.0253414	12.4924	1.96026	1.36782	1.94018	2.24587	1.60047	0.0914111	0.0810315	0.106389	0.0839571	0.366825	1.44465	1.49157	1.41903	μg/g
1082NEG		PG(18:1/22:6)-H	PG(40:7)-H	PG	(18:1/22:6)	(18:1)	(22:6)			C46 H76 O10 N0 P1	819.518	8.36052	0.00747846	11.2024	3.98606	5.39002	4.76881	3.52684	4.97605	0.473637	0.331808	0.302402	0.3611	0.552747	2.7954	2.77094	2.8125	μg/g
1153NEG		PC(18:0e/22:6)+HCOO	PC(40:6e)+HCOO	PC	(18:0e/22:6)	(18:0e)	(22:6)			C49 H87 O9 N1 P1	864.612	11.3938	0.00309364	11.143	4.48229	4.89546	5.14066	3.91602	4.61089	0.500968	0.524865	0.247128	0.241472	0.553703	2.71834	2.70418	2.70349	μg/g
32POS		LPC(18:0p)+H	LPC(18:0p)+H	LPC	(18:0p)	(18:0p)				C26 H55 O6 N1 P1	508.376	4.28019	0.00312045	10.9001	0.646883	0.79103	0.820794	0.554487	0.638182	0.063599	0.0556236	0.0527988	0.0606775	0.0839379	0.424495	0.421983	0.42395	μg/g
477POS		PC(40:5e)+H	PC(40:5e)+H	PC	(40:5e)	(40:5e)				C48 H89 O7 N1 P1	822.637	11.5162	0.00778575	10.4946	2.61178	2.93723	3.30577	2.52127	2.94148	0.259044	0.239909	0.203028	0.250371	0.411926	1.86506	1.87045	1.89262	μg/g
997NEG		PG(18:1/18:2)-H	PG(36:3)-H	PG	(18:1/18:2)	(18:1)	(18:2)			C42 H76 O10 N0 P1	771.518	8.7956	0.00835781	10.4757	5.05038	7.28016	6.49082	5.37264	7.53745	0.655746	0.475622	0.476243	0.678497	0.742952	3.23792	3.20952	3.26361	μg/g
1032NEG		PC(18:0e/16:0)+HCOO	PC(34:0e)+HCOO	PC	(18:0e/16:0)	(18:0e)	(16:0)			C43 H87 O9 N1 P1	792.612	12.532	0.00529525	10.4503	7.48198	8.54291	7.52186	7.43561	7.62896	0.735139	0.576988	0.694078	0.673694	1.01487	4.23334	4.2782	4.2597	μg/g
1142NEG	Y	SM(d42:2)+HCOO	SM(d42:2)+HCOO	SM	(d42:2)	(d42:2)				C48 H94 O8 N2 P1	857.675	12.3828	0.000347978	10.3495	24.8359	14.7327	21.7775	19.357	20.1546	2.04651	0.817107	1.06935	1.81086	4.00135	10.7369	10.7317	10.739	μg/g
853NEG		LPC(17:0)+HCOO	LPC(17:0)+HCOO	LPC	(17:0)	(17:0)				C26 H53 O9 N1 P1	554.346	3.04178	0.00209307	10.3138	7.14241	7.05677	6.51747	6.43083	6.6744	0.636585	0.490053	0.582778	0.611585	0.958269	3.89562	3.88189	3.88119	μg/g
324POS	Y	PC(36:4e)+H	PC(36:4e)+H	PC	(36:4e)	(36:4e)				C44 H83 O7 N1 P1	768.59	10.7777	0.00909808	10.2876	46.7329	53.0474	56.2434	43.371	51.4645	4.9361	3.84579	3.79723	4.69438	7.11121	30.3587	30.6684	30.1169	μg/g
1118NEG		PG(20:4/22:6)-H	PG(42:10)-H	PG	(20:4/22:6)	(20:4)	(22:6)			C48 H74 O10 N0 P1	841.503	7.32507	0.0278378	9.77217	1.27605	1.65003	1.60359	1.477	1.77558	0.207781	0.125883	0.131754	0.105522	0.225427	1.03394	1.02552	1.07965	μg/g
532POS		SM(d44:3)+H	SM(d44:3)+H	SM	(d44:3)	(d44:3)				C49 H96 O6 N2 P1	839.7	14.4609	0.0153101	9.69094	0.699681	0.381524	0.589667	0.457652	0.564046	0.0355167	0.0451489	0.0265609	0.0681573	0.10246	0.302794	0.299161	0.308384	μg/g
481POS		PC(40:3p)+H	PC(40:3p)+H	PC	(40:3p)	(40:3p)				C48 H91 O7 N1 P1	824.653	12.186	0.0442406	9.61031	2.04415	1.23752	2.75605	1.81855	2.01773	0.218201	0.164898	0.140302	0.191643	0.312393	1.26796	1.36115	1.25677	μg/g
946NEG	Y	SM(d17:1/16:0)+HCOO	SM(d33:1)+HCOO	SM	(d17:1/16:0)	(d17:1)	(16:0)			C39 H78 O8 N2 P1	733.55	9.33509	0.00494504	9.48007	23.0265	21.3428	22.389	22.303	19.4499	2.12627	1.68778	1.90572	2.00249	3.724	12.0776	12.1791	12.1841	μg/g
1124NEG		SM(d22:0+pO/18:1)+HCOO	SM(d40:1+pO)+HCOO	SM	(d22:0+pO/18:1)	(d22:0+pO)	(18:1)			C46 H92 O9 N2 P1	847.655	12.528	0.00879613	9.46718	4.2291	4.16335	3.16874	2.69248	3.50215	0.355447	0.372449	0.328073	0.333699	0.485845	2.0307	2.06673	2.04972	μg/g
67POS	Y	LPC(20:3)+H	LPC(20:3)+H	LPC	(20:3)	(20:3)				C28 H53 O7 N1 P1	546.355	3.75312	0.00952578	9.46389	53.4051	40.3776	49.7867	46.1741	45.73	6.35298	3.82242	4.24483	3.82562	6.63541	34.5131	34.116	34.7675	μg/g
843NEG		LPC(15:0)+HCOO	LPC(15:0)+HCOO	LPC	(15:0)	(15:0)				C24 H49 O9 N1 P1	526.315	2.25339	0.016629	9.46318	2.95955	2.58217	2.74394	2.75927	2.84129	0.586261	0.180186	0.187225	0.203577	0.310146	1.61648	1.59082	1.5636	μg/g
95POS		LPC(22:2)+H	LPC(22:2)+H	LPC	(22:2)	(22:2)				C30 H59 O7 N1 P1	576.402	4.18457	0.00469293	9.31012	0.184162	0.167465	0.207318	0.167742	0.178179	0.0218105	0.0137062	0.0172913	0.0118811	0.0325028	0.117883	0.116882	0.117784	μg/g
1116NEG		PC(16:0e/22:4)+HCOO	PC(38:4e)+HCOO	PC	(16:0e/22:4)	(16:0e)	(22:4)			C47 H87 O9 N1 P1	840.612	11.4122	0.0136387	9.24942	8.55804	7.09701	8.82854	8.05084	7.55556	0.837173	0.711697	0.636417	0.943418	1.20562	4.64694	4.77039	4.67884	μg/g
1128NEG		PC(20:0e/18:0)+HCOO	PC(38:0e)+HCOO	PC	(20:0e/18:0)	(20:0e)	(18:0)			C47 H95 O9 N1 P1	848.675	14.7265	0.00335659	9.01573	1.57197	1.82963	1.56279	1.46229	2.06591	0.252284	0.151874	0.137398	0.191976	0.208442	0.979612	0.982467	0.98619	μg/g
1076NEG		PG(18:2/22:6)-H	PG(40:8)-H	PG	(18:2/22:6)	(18:2)	(22:6)			C46 H74 O10 N0 P1	817.503	7.50419	0.00867032	8.91909	5.33291	7.72768	6.48874	5.11244	7.07578	0.642932	0.56556	0.480282	0.779189	1.09042	3.77601	3.80919	3.84206	μg/g
113POS		LPC(24:2)+H	LPC(24:2)+H	LPC	(24:2)	(24:2)				C32 H63 O7 N1 P1	604.434	5.89384	0.0150876	8.88206	0.398585	0.341308	0.425057	0.345192	0.370362	0.0551634	0.0307251	0.0354306	0.0317207	0.0586796	0.241778	0.240812	0.2476	μg/g
31POS		LPC(18:0p)+H	LPC(18:0p)+H	LPC	(18:0p)	(18:0p)				C26 H55 O6 N1 P1	508.376	3.24962	0.00493205	8.8541	1.91243	1.63579	2.17665	1.65749	1.69408	0.195449	0.185689	0.190874	0.167209	0.285888	1.12441	1.11435	1.12334	μg/g
691POS		TG(20:0e/16:0/20:1)+NH4	TG(56:1e)+NH4	TG	(20:0e/16:0/20:1)	(20:0e)	(16:0)	(20:1)		C59 H118 O5 N1	920.9	24.2688	0.00201726	8.82942	5.06752	6.3544	4.85457	3.30463	6.21493	0.666005	0.483068	0.543625	0.501052	0.727854	3.28584	3.29885	3.29469	μg/g
1157NEG		PC(18:0e/22:4)+HCOO	PC(40:4e)+HCOO	PC	(18:0e/22:4)	(18:0e)	(22:4)			C49 H91 O9 N1 P1	868.644	12.3305	0.000281531	8.69788	4.73472	5.30763	5.08104	4.4452	5.12893	0.538474	0.57113	0.467102	0.509971	0.752809	2.85812	2.85934	2.85964	μg/g
1067NEG	Y	PC(16:0p/20:3)+HCOO	PC(36:3p)+HCOO	PC	(16:0p/20:3)	(16:0p)	(20:3)			C45 H83 O9 N1 P1	812.581	10.7361	0.00270595	8.68849	57.2202	60.4711	61.1673	54.737	57.0803	6.3885	5.47008	5.55745	6.13909	9.90016	35.2989	35.137	35.1312	μg/g
274POS	Y	PC(34:1e)+H	PC(34:1e)+H	PC	(34:1e)	(34:1e)				C42 H85 O7 N1 P1	746.606	11.6627	0.00709513	8.68743	34.0815	33.1719	39.6248	31.2919	35.3374	4.53198	3.19631	3.05434	3.60124	5.58837	21.9977	22.1241	21.8139	μg/g
848NEG	Y	LPC(16:0)+HCOO	LPC(16:0)+HCOO	LPC	(16:0)	(16:0)				C25 H51 O9 N1 P1	540.331	2.61224	0.0103956	8.67557	513.501	423.277	443.065	450.355	443.077	59.9486	39.0809	44.937	42.7758	75.2896	285.689	280.226	281.095	μg/g
1025NEG	Y	PC(18:1p/16:0)+HCOO	PC(34:1p)+HCOO	PC	(18:1p/16:0)	(18:1p)	(16:0)			C43 H83 O9 N1 P1	788.581	10.9097	0.00353952	8.6401	19.172	18.9338	19.2728	20.2999	17.7155	2.13599	1.83432	1.76767	2.12441	3.17845	11.5637	11.6405	11.5771	μg/g
889NEG		LPC(24:0)+HCOO	LPC(24:0)+HCOO	LPC	(24:0)	(24:0)				C33 H67 O9 N1 P1	652.456	8.52782	0.0208896	8.59108	1.14436	1.33319	1.15843	1.19093	1.17133	0.178124	0.115029	0.111904	0.111239	0.181897	0.699109	0.674484	0.674336	μg/g
1070NEG		PC(18:0p/18:2)+HCOO	PC(36:2p)+HCOO	PC	(18:0p/18:2)	(18:0p)	(18:2)			C45 H85 O9 N1 P1	814.597	10.9751	0.00720121	8.556	3.8672	3.54325	4.13323	4.24351	3.33756	0.488138	0.331861	0.448462	0.365283	0.6015	2.08986	2.10345	2.12011	μg/g
896NEG		PA(16:0/18:1)-H	PA(34:1)-H	PA	(16:0/18:1)	(16:0)	(18:1)			C37 H70 O8 N0 P1	673.481	10.1716	0.00941008	8.49679	0.860334	0.384642	0.395853	0.356856	0.71786	0.0312079	0.0416248	0.0679263	0.11246	0.0663773	0.364916	0.361713	0.368579	μg/g
858NEG	Y	LPC(18:0)+HCOO	LPC(18:0)+HCOO	LPC	(18:0)	(18:0)				C27 H55 O9 N1 P1	568.362	3.7089	0.00790543	8.22634	341.04	281.329	297.555	284.746	280.785	40.2997	28.2356	32.3988	28.7121	50.9269	186.326	183.813	183.783	μg/g
751POS		TG(20:0e/18:0/22:4)+NH4	TG(60:4e)+NH4	TG	(20:0e/18:0/22:4)	(20:0e)	(18:0)	(22:4)		C63 H120 O5 N1	970.916	24.082	0.0164022	8.20742	0.767874	0.991361	0.739724	0.554688	0.960665	0.0856447	0.0947072	0.0786437	0.10357	0.126542	0.499388	0.498208	0.513067	μg/g
1119NEG		PC(18:0e/20:3)+HCOO	PC(38:3e)+HCOO	PC	(18:0e/20:3)	(18:0e)	(20:3)			C47 H89 O9 N1 P1	842.628	12.1388	0.00976433	8.17908	3.29738	2.90851	5.85268	3.7547	3.91655	0.676503	0.291384	0.363197	0.53406	0.547083	2.17072	2.20784	2.20786	μg/g
96POS		LPC(22:1)+H	LPC(22:1)+H	LPC	(22:1)	(22:1)				C30 H61 O7 N1 P1	578.418	5.56029	0.00551031	8.15533	0.397822	0.301401	0.35214	0.305579	0.31094	0.0487294	0.0358905	0.0387208	0.0343712	0.0468025	0.217816	0.215595	0.217471	μg/g
89POS		LPC(22:5)+H	LPC(22:5)+H	LPC	(22:5)	(22:5)				C30 H53 O7 N1 P1	570.355	2.96772	0.0240124	8.12933	0.204056	0.170661	0.24296	0.199777	0.157093	0.0333552	0.0181768	0.019828	0.0138038	0.0347167	0.101556	0.103303	0.106472	μg/g
988NEG	Y	PC(16:0e/16:0)+HCOO	PC(32:0e)+HCOO	PC	(16:0e/16:0)	(16:0e)	(16:0)			C41 H83 O9 N1 P1	764.581	11.5797	0.00490394	8.09457	37.176	34.4213	36.3611	35.9008	35.9657	4.62848	3.65209	4.06592	3.79012	6.07887	20.69	20.8889	20.8286	μg/g
827NEG		LPE(18:0e)-H	LPE(18:0e)-H	LPE	(18:0e)	(18:0e)				C23 H49 O6 N1 P1	466.33	4.729	0.00757572	8.03541	0.851076	0.798443	0.662382	0.813946	0.656714	0.0830807	0.0817261	0.0622951	0.0641895	0.179445	0.47499	0.467871	0.471965	μg/g
84POS		LPC(22:6)+H	LPC(22:6)+H	LPC	(22:6)	(22:6)				C30 H51 O7 N1 P1	568.34	2.44517	0.00174894	7.92877	0.400145	0.31599	0.356735	0.337284	0.303573	0.0434616	0.0291398	0.0256846	0.0528839	0.0649706	0.181844	0.181283	0.181821	μg/g
434POS		CerG1(d18:1/24:2)+H	CerG1(d42:3)+H	CerG1	(d18:1/24:2)	(d18:1)	(24:2)			C48 H90 O8 N1	808.666	12.4079	0.016299	7.88193	0.272312	0.344555	0.295745	0.295024	0.336575	0.0547587	0.042954	0.0273726	0.0376791	0.0331536	0.206911	0.21018	0.213764	μg/g
661POS		TG(55:2e)+NH4	TG(55:2e)+NH4	TG	(55:2e)	(55:2e)				C58 H114 O5 N1	904.869	23.599	0.203105	7.85234	0.821519	0.942683	0.490753	0.600978	1.07008	0.128013	0.147688	0.0317373	0.15054	0.0420019	0.418777	0.309611	0.467818	μg/g
880NEG		LPC(22:0)+HCOO	LPC(22:0)+HCOO	LPC	(22:0)	(22:0)				C31 H63 O9 N1 P1	624.425	7.08023	0.0403094	7.75865	0.753511	0.870447	0.783665	0.788573	0.749867	0.12216	0.0833523	0.10474	0.0844838	0.113865	0.531849	0.523234	0.492311	μg/g
1155NEG		PC(20:0p/20:4)+HCOO	PC(40:4p)+HCOO	PC	(20:0p/20:4)	(20:0p)	(20:4)			C49 H89 O9 N1 P1	866.628	11.4543	0.0336397	7.75728	3.1636	3.72508	3.28013	2.3806	2.67359	0.728263	0.249857	0.157758	0.311772	0.514764	2.48234	2.34251	2.34372	μg/g
267POS	Y	PC(34:2e)+H	PC(34:2e)+H	PC	(34:2e)	(34:2e)				C42 H83 O7 N1 P1	744.59	10.9497	0.0103445	7.73126	20.1508	22.9558	22.8576	18.6984	20.9252	2.69974	2.17295	2.07599	2.67071	4.03787	14.1036	14.3001	14.0142	μg/g
836NEG		LPG(18:0)-H	LPG(18:0)-H	LPG	(18:0)	(18:0)				C24 H48 O9 N0 P1	511.304	3.03325	0.0126346	7.72545	0.614701	0.579354	0.674459	0.767866	0.537927	0.0861288	0.0545795	0.072449	0.08182	0.115912	0.32025	0.31747	0.325461	μg/g
447POS		SM(d18:1/24:2)+H	SM(d42:3)+H	SM	(d18:1/24:2)	(d18:1)	(24:2)			C47 H92 O6 N2 P1	811.669	13.3595	0.0122155	7.66792	1.10845	0.680817	0.932262	0.669971	0.814984	0.0948545	0.110563	0.103626	0.100427	0.139112	0.435593	0.432429	0.442841	μg/g
984NEG	Y	PC(16:0p/16:0)+HCOO	PC(32:0p)+HCOO	PC	(16:0p/16:0)	(16:0p)	(16:0)			C41 H81 O9 N1 P1	762.565	11.4447	0.00421799	7.56419	32.3759	21.3952	29.5555	27.203	27.5914	3.94815	2.98352	3.18597	3.23408	4.90814	16.0874	16.1943	16.2142	μg/g
757POS		TG(20:0e/20:1/20:1)+NH4	TG(60:2e)+NH4	TG	(20:0e/20:1/20:1)	(20:0e)	(20:1)	(20:1)		C63 H124 O5 N1	974.947	24.6071	0.00883046	7.48321	1.66335	1.68293	1.32557	0.837406	1.44745	0.21335	0.12403	0.171127	0.168416	0.252718	0.841967	0.848094	0.856882	μg/g
1114NEG	Y	PC(18:0p/20:4)+HCOO	PC(38:4p)+HCOO	PC	(18:0p/20:4)	(18:0p)	(20:4)			C47 H85 O9 N1 P1	838.597	10.7825	0.00884815	7.46012	22.5564	23.4986	26.0975	22.6574	24.4131	3.23518	2.42893	2.74321	3.04413	4.52992	15.1261	15.226	14.9613	μg/g
216POS	Y	PC(32:1e)+H	PC(32:1e)+H	PC	(32:1e)	(32:1e)				C40 H81 O7 N1 P1	718.575	11.4912	0.00787125	7.42333	22.072	18.2444	23.3342	18.1207	22.5864	3.14039	2.42692	2.26647	2.47821	3.74606	13.3265	13.4334	13.2236	μg/g
442POS		CerG1(d18:1/24:1)+H	CerG1(d42:2)+H	CerG1	(d18:1/24:1)	(d18:1)	(24:1)			C48 H92 O8 N1	810.682	13.2656	0.013223	7.40197	1.33775	1.89	1.56233	1.34143	1.65843	0.252602	0.24679	0.161122	0.208691	0.183208	1.01517	1.03884	1.01565	μg/g
1030NEG	Y	PC(18:0p/16:0)+HCOO	PC(34:0p)+HCOO	PC	(18:0p/16:0)	(18:0p)	(16:0)			C43 H85 O9 N1 P1	790.597	11.6205	0.00333495	7.39236	56.4621	48.2126	60.1236	55.4662	53.6395	7.50609	5.59758	6.60236	6.72225	10.624	31.439	31.6478	31.5657	μg/g
856NEG	Y	LPC(18:2)+HCOO	LPC(18:2)+HCOO	LPC	(18:2)	(18:2)				C27 H51 O9 N1 P1	564.331	2.20592	0.0103153	7.38768	74.1705	71.8374	59.8739	58.7299	63.325	7.26256	7.41024	7.16916	10.0766	12.4711	38.4027	37.7924	37.6726	μg/g
830NEG		LPE(18:0)-H	LPE(18:0)-H	LPE	(18:0)	(18:0)				C23 H47 O7 N1 P1	480.31	3.78969	0.00249808	7.24109	5.04037	3.82522	4.08779	3.75095	3.64754	0.659331	0.401094	0.49611	0.475013	0.779057	2.3291	2.31906	2.31903	μg/g
1103NEG		SM(d22:0/18:0)+HCOO	SM(d40:0)+HCOO	SM	(d22:0/18:0)	(d22:0)	(18:0)			C46 H94 O8 N2 P1	833.675	13.3129	0.0123179	7.05712	13.5363	9.28291	11.3784	10.8078	10.9384	1.49339	1.25153	1.17514	1.94773	2.05951	6.48649	6.54143	6.38437	μg/g
730POS		TG(20:0e/18:1/20:1)+NH4	TG(58:2e)+NH4	TG	(20:0e/18:1/20:1)	(20:0e)	(18:1)	(20:1)		C61 H120 O5 N1	946.916	24.2224	0.015033	7.01518	6.28477	6.71367	5.1999	3.45226	6.78184	0.97876	0.628926	0.706356	0.734969	1.00397	3.66344	3.75922	3.66258	μg/g
1122NEG		PC(16:1p/22:0)+HCOO	PC(38:1p)+HCOO	PC	(16:1p/22:0)	(16:1p)	(22:0)			C47 H91 O9 N1 P1	844.644	13.207	0.00808109	6.97203	13.5128	11.6059	14.1228	14.6819	15.5526	2.38616	1.58922	1.38006	2.06497	2.54455	9.54562	9.67997	9.68099	μg/g
56POS		LPC(19:0)+H	LPC(19:0)+H	LPC	(19:0)	(19:0)				C27 H57 O7 N1 P1	538.387	4.30983	0.00429319	6.85685	0.739491	0.745912	0.843427	0.691892	0.684061	0.105278	0.101722	0.0886766	0.0941881	0.150439	0.453974	0.456929	0.453242	μg/g
332POS		SM(d18:1/21:1)+H	SM(d39:2)+H	SM	(d18:1/21:1)	(d18:1)	(21:1)			C44 H88 O6 N2 P1	771.637	13.1278	0.017082	6.79584	0.361727	0.292645	0.369909	0.260498	0.336185	0.0558656	0.0644993	0.0224815	0.0439109	0.0517658	0.205424	0.20259	0.209582	μg/g
726POS		TG(20:0p/18:1/20:1)+NH4	TG(58:2p)+NH4	TG	(20:0p/18:1/20:1)	(20:0p)	(18:1)	(20:1)		C61 H118 O5 N1	944.9	23.8208	0.00997549	6.76911	10.5519	9.96293	8.51205	5.57383	10.6747	1.54354	1.2149	1.13778	1.16968	1.62261	5.88113	5.86568	5.97459	μg/g
835NEG		LPG(18:1)-H	LPG(18:1)-H	LPG	(18:1)	(18:1)				C24 H46 O9 N0 P1	509.288	2.21581	0.0135614	6.73812	2.41848	2.81534	2.49176	2.37523	2.42179	0.420231	0.151149	0.273039	0.436257	0.577799	1.26877	1.29124	1.30317	μg/g
869NEG		LPC(20:1)+HCOO	LPC(20:1)+HCOO	LPC	(20:1)	(20:1)				C29 H57 O9 N1 P1	594.378	3.83832	0.000440921	6.66135	3.49033	2.72547	2.87653	2.57653	2.74602	0.435433	0.352883	0.363444	0.33065	0.68155	1.67086	1.66983	1.66943	μg/g
863NEG		LPC(19:0)+HCOO	LPC(19:0)+HCOO	LPC	(19:0)	(19:0)				C28 H57 O9 N1 P1	582.378	4.4918	0.0128649	6.64787	2.90196	2.98012	2.66458	2.86395	2.81589	0.364881	0.363755	0.370577	0.376749	0.664048	1.7378	1.69427	1.70988	μg/g
1148NEG	Y	PI(18:0/18:2)-H	PI(36:2)-H	PI	(18:0/18:2)	(18:0)	(18:2)			C45 H82 O13 N0 P1	861.55	10.1766	0.0180052	6.48289	61.7586	68.2765	67.5211	91.6627	73.5972	12.4158	8.57533	10.2937	8.95501	15.7254	47.0816	45.4322	46.4741	μg/g
394POS		PC(38:6e)+H	PC(38:6e)+H	PC	(38:6e)	(38:6e)				C46 H83 O7 N1 P1	792.59	10.4823	0.00886656	6.47579	11.1973	12.5365	14.2569	11.2985	13.1643	2.00404	1.50536	1.1847	1.93549	3.01457	8.04303	8.11044	7.96793	μg/g
871NEG		LPC(20:0)+HCOO	LPC(20:0)+HCOO	LPC	(20:0)	(20:0)				C29 H59 O9 N1 P1	596.393	5.38822	0.0302815	6.46187	2.87346	3.21985	2.51096	2.70965	2.50259	0.454728	0.331416	0.374119	0.389036	0.588861	1.75234	1.65201	1.72433	μg/g
625POS		TG(18:0e/18:2/18:2)+NH4	TG(54:4e)+NH4	TG	(18:0e/18:2/18:2)	(18:0e)	(18:2)	(18:2)		C57 H108 O5 N1	886.822	22.107	0.0107824	6.44749	7.08323	5.88296	7.26979	4.45134	9.56189	1.07603	0.501728	0.497463	1.42495	1.81185	3.35085	3.41304	3.34934	μg/g
466POS		PC(40:6p)+H	PC(40:6p)+H	PC	(40:6p)	(40:6p)				C48 H85 O7 N1 P1	818.606	10.5423	0.00449773	6.36358	3.42675	4.28054	4.78058	3.44567	4.70621	0.657383	0.508546	0.398195	0.628965	1.05033	2.95972	2.94922	2.93339	μg/g
219POS	Y	PC(31:0)+H	PC(31:0)+H	PC	(31:0)	(31:0)				C39 H79 O8 N1 P1	720.554	10.5262	0.0124687	6.31649	20.2915	17.8271	21.6449	20.0986	22.7736	3.58482	2.66314	2.56942	2.97938	4.45209	13.1469	13.3542	13.0298	μg/g
640POS		TG(20:0e/16:0/18:1)+NH4	TG(54:1e)+NH4	TG	(20:0e/16:0/18:1)	(20:0e)	(16:0)	(18:1)		C57 H114 O5 N1	892.869	23.8355	0.00990816	6.27924	11.0792	12.9041	10.9958	8.27394	13.9822	2.17739	1.56644	1.64151	1.52476	2.20489	7.42979	7.40376	7.54278	μg/g
687POS		TG(20:0e/18:1/18:1)+NH4	TG(56:2e)+NH4	TG	(20:0e/18:1/18:1)	(20:0e)	(18:1)	(18:1)		C59 H116 O5 N1	918.885	23.7907	0.0130313	6.2564	15.8405	15.9102	14.0554	9.37797	16.7217	2.72341	1.97271	2.00872	1.97056	2.81776	9.51592	9.57515	9.75643	μg/g
182POS		PC(30:1e)+H	PC(30:1e)+H	PC	(30:1e)	(30:1e)				C38 H77 O7 N1 P1	690.543	10.5004	0.04612	6.22574	1.22836	0.902817	1.31867	0.986695	1.21365	0.227534	0.208788	0.0711864	0.268689	0.131357	0.705105	0.759243	0.69872	μg/g
837NEG		LPC(14:0)+HCOO	LPC(14:0)+HCOO	LPC	(14:0)	(14:0)				C23 H47 O9 N1 P1	512.299	1.96518	0.00813171	6.17317	3.06876	2.35818	2.98473	2.71848	2.68838	0.509511	0.33215	0.437723	0.362083	0.597013	1.70092	1.68651	1.67349	μg/g
680POS		TG(20:0e/18:1/18:2)+NH4	TG(56:3e)+NH4	TG	(20:0e/18:1/18:2)	(20:0e)	(18:1)	(18:2)		C59 H114 O5 N1	916.869	23.345	0.00546382	6.16397	15.3934	15.9995	13.4811	9.40584	16.8066	2.67978	2.07434	2.0097	2.11468	2.65407	9.95507	9.85649	9.94481	μg/g
721POS		TG(20:1p/18:1/20:1)+NH4	TG(58:3p)+NH4	TG	(20:1p/18:1/20:1)	(20:1p)	(18:1)	(20:1)		C61 H116 O5 N1	942.885	23.2887	0.0189466	6.1517	8.42537	6.44862	5.73205	3.57332	6.53265	1.20272	0.89521	0.818849	0.911224	1.16444	3.98625	4.06325	4.14022	μg/g
371POS		CerG1(d18:1/22:0)+H	CerG1(d40:1)+H	CerG1	(d18:1/22:0)	(d18:1)	(22:0)			C46 H90 O8 N1	784.666	13.3321	0.0101506	6.10134	0.866168	1.45304	1.04751	0.968903	1.0839	0.232297	0.18464	0.157944	0.168911	0.144459	0.7235	0.724777	0.736897	μg/g
1000NEG		PG(16:0/20:2)-H	PG(36:2)-H	PG	(16:0/20:2)	(16:0)	(20:2)			C42 H78 O10 N0 P1	773.534	10.2353	0.0461523	5.89295	2.77857	3.40702	3.4409	2.98264	3.28878	0.445662	0.341416	0.449075	0.42828	1.03335	2.85662	2.82961	3.0754	μg/g
1081NEG		PC(20:0p/16:0)+HCOO	PC(36:0p)+HCOO	PC	(20:0p/16:0)	(20:0p)	(16:0)			C45 H89 O9 N1 P1	818.628	13.28	0.0154276	5.76236	7.30363	6.89057	7.81294	7.93129	8.2451	1.8686	0.911626	0.981325	1.35082	1.514	5.47376	5.63747	5.51289	μg/g
868NEG		LPC(20:2)+HCOO	LPC(20:2)+HCOO	LPC	(20:2)	(20:2)				C29 H55 O9 N1 P1	592.362	2.94603	0.00229768	5.73755	2.03422	1.69068	1.67175	1.79408	1.74634	0.309629	0.245679	0.227086	0.293519	0.481732	1.16366	1.15914	1.15896	μg/g
929NEG		PE(18:0/16:0)-H	PE(34:0)-H	PE	(18:0/16:0)	(18:0)	(16:0)			C39 H77 O8 N1 P1	718.539	10.2315	0.00809289	5.6554	3.0627	1.52019	2.27194	2.19055	1.91753	0.361968	0.208828	0.441911	0.370001	0.555781	1.43913	1.41851	1.43797	μg/g
715POS		TG(20:0e/18:2/20:4)+NH4	TG(58:6e)+NH4	TG	(20:0e/18:2/20:4)	(20:0e)	(18:2)	(20:4)		C61 H112 O5 N1	938.854	22.533	0.0378327	5.49899	1.72537	1.88258	1.86762	1.3225	3.1438	0.500198	0.474393	0.366026	0.395419	0.0719093	1.43364	1.40558	1.3318	μg/g
1154NEG		PG(22:6/22:6)-H	PG(44:12)-H	PG	(22:6/22:6)	(22:6)	(22:6)			C50 H74 O10 N0 P1	865.503	7.05275	0.000219593	5.49531	4.54829	5.45064	5.59646	4.17002	6.63457	0.855998	0.834075	0.650113	0.905938	1.55797	3.75061	3.74915	3.75054	μg/g
718POS		TG(20:0e/16:0/22:5)+NH4	TG(58:5e)+NH4	TG	(20:0e/16:0/22:5)	(20:0e)	(16:0)	(22:5)		C61 H114 O5 N1	940.869	23.1359	0.0139702	5.37935	2.16514	2.71197	2.03274	1.73104	2.74551	0.459396	0.378676	0.336402	0.424118	0.518097	1.53462	1.54851	1.57718	μg/g
891NEG		PE(16:0/14:0)-H	PE(30:0)-H	PE	(16:0/14:0)	(16:0)	(14:0)			C35 H69 O8 N1 P1	662.477	10.2337	0.0231103	5.37625	1.55161	1.60707	1.73296	1.58692	1.69003	0.249171	0.192972	0.308049	0.212226	0.556965	1.07331	1.03846	1.08604	μg/g
225POS		SM(d36:5)+H	SM(d36:5)+H	SM	(d36:5)	(d36:5)				C41 H76 O6 N2 P1	723.544	8.95275	0.011606	5.36932	9.00437	5.8533	9.01952	7.08345	6.36046	1.39679	1.09974	1.36834	1.24351	1.84243	3.9571	3.97193	4.04371	μg/g
630POS		TG(18:0p/18:1/18:1)+NH4	TG(54:2p)+NH4	TG	(18:0p/18:1/18:1)	(18:0p)	(18:1)	(18:1)		C57 H110 O5 N1	888.838	22.7605	0.00543278	5.36478	13.7293	13.5604	12.5513	9.82012	17.4253	2.86207	2.11348	2.26451	2.36081	2.9041	9.24196	9.15175	9.23435	μg/g
473POS		SM(d43:5)+H	SM(d43:5)+H	SM	(d43:5)	(d43:5)				C48 H90 O6 N2 P1	821.653	12.4333	0.0567159	5.32173	0.348421	0.990941	1.76784	0.940891	0.400217	0.153171	0.137615	0.146031	0.156549	0.242513	0.396166	0.355986	0.364809	μg/g
94POS		LPC(22:3)+H	LPC(22:3)+H	LPC	(22:3)	(22:3)				C30 H57 O7 N1 P1	574.387	5.46661	0.0041657	5.26863	0.219032	0.210608	0.240854	0.222958	0.188788	0.0455457	0.0378442	0.0383639	0.034129	0.0495293	0.1473	0.148237	0.148462	μg/g
633POS		TG(18:0e/18:1/18:1)+NH4	TG(54:2e)+NH4	TG	(18:0e/18:1/18:1)	(18:0e)	(18:1)	(18:1)		C57 H112 O5 N1	890.854	23.3639	0.00141124	5.2428	11.9073	15.2383	16.4955	12.2737	22.2045	3.56738	2.65011	2.67543	2.58644	3.42095	11.9236	11.8918	11.9172	μg/g
742POS		CerG2(d18:1/23:0)+H	CerG2(d41:1)+H	CerG2	(d18:1/23:0)	(d18:1)	(23:0)			C53 H102 O13 N1	960.735	13.3886	0.0159392	5.21013	0.146858	0.23229	0.126348	0.135292	0.138254	0.0345871	0.0234677	0.0349679	0.0230126	0.033489	0.10219	0.103861	0.105501	μg/g
677POS		TG(20:0p/18:1/18:2)+NH4	TG(56:3p)+NH4	TG	(20:0p/18:1/18:2)	(20:0p)	(18:1)	(18:2)		C59 H112 O5 N1	914.854	22.7437	0.0595364	5.125	1.78012	1.46165	1.34859	2.36835	1.80939	0.38649	0.335696	0.25707	0.335562	0.396033	1.44884	1.42412	1.58833	μg/g
54POS		LPC(19:1)+H	LPC(19:1)+H	LPC	(19:1)	(19:1)				C27 H55 O7 N1 P1	536.371	3.2753	0.00761624	5.12474	0.179723	0.131563	0.177878	0.146209	0.153118	0.0299022	0.0278647	0.0302562	0.0290196	0.0368165	0.102071	0.103398	0.102021	μg/g
977NEG		PE(38:1e)-H	PE(38:1e)-H	PE	(38:1e)	(38:1e)				C43 H85 O7 N1 P1	758.607	13.9515	0.0160658	5.12239	0.97071	1.13986	0.865803	0.962996	0.925659	0.0565967	0.0530043	0.244072	0.0388871	0.557198	0.537302	0.527206	0.544348	μg/g
1015NEG		PE(40:3p)-H	PE(40:3p)-H	PE	(40:3p)	(40:3p)				C45 H83 O7 N1 P1	780.591	12.9334	0.0121993	5.0816	2.83364	2.74026	2.86111	2.39119	2.33082	0.621557	0.425129	0.344607	0.532215	0.665642	1.62238	1.64001	1.66234	μg/g
111POS		PC(24:4e)+H	PC(24:4e)+H	PC	(24:4e)	(24:4e)				C32 H59 O7 N1 P1	600.402	3.58902	0.00610046	5.06982	0.106939	0.0827536	0.104801	0.0884282	0.0989642	0.0195004	0.0142358	0.0123042	0.0185516	0.0304579	0.0693548	0.0687776	0.0696005	μg/g
556POS		SM(d45:5)+H	SM(d45:5)+H	SM	(d45:5)	(d45:5)				C50 H94 O6 N2 P1	849.684	13.4224	0.0200963	5.0606	0.35659	0.353911	0.501542	0.333372	0.413777	0.0644331	0.0672836	0.0760643	0.0726952	0.10667	0.216744	0.216548	0.224274	μg/g
30POS		LPC(17:1)+H	LPC(17:1)+H	LPC	(17:1)	(17:1)				C25 H51 O7 N1 P1	508.34	2.41267	0.01267	5.0458	0.292875	0.240816	0.290253	0.251728	0.250231	0.057759	0.0438269	0.0416379	0.0484237	0.0711258	0.165935	0.169301	0.165401	μg/g
583POS		TG(18:0e/16:0/18:2)+NH4	TG(52:2e)+NH4	TG	(18:0e/16:0/18:2)	(18:0e)	(16:0)	(18:2)		C55 H108 O5 N1	862.822	22.7656	0.0774442	4.96938	17.1508	18.6875	18.714	14.5378	19.4016	4.82856	2.34499	1.98604	3.74788	4.89992	11.1919	10.4253	9.58177	μg/g
486POS		CerG1(d18:1/25:0)+H	CerG1(d43:1)+H	CerG1	(d18:1/25:0)	(d18:1)	(25:0)			C49 H96 O8 N1	826.713	14.978	0.010847	4.9546	0.0407429	0.0497705	0.0426928	0.0411177	0.0522411	0.00958965	0.011807	0.00696145	0.0099462	0.00742388	0.0297954	0.029227	0.0297697	μg/g
1050NEG		PE(42:6e)-H	PE(42:6e)-H	PE	(42:6e)	(42:6e)				C47 H83 O7 N1 P1	804.591	12.7399	0.0457805	4.93365	5.99446	5.78256	5.10354	4.11672	4.64305	0.99303	0.943009	0.891484	0.948504	1.421	4.40293	4.40061	4.06173	μg/g
92POS		LPC(22:4)+H	LPC(22:4)+H	LPC	(22:4)	(22:4)				C30 H55 O7 N1 P1	572.371	2.5953	0.0567088	4.92158	0.784387	0.637478	1.06829	0.919858	0.701083	0.168805	0.115599	0.117879	0.183759	0.249277	0.663446	0.599672	0.661925	μg/g
379POS	Y	PS(18:1/18:1)+H	PS(36:2)+H	PS	(18:1/18:1)	(18:1)	(18:1)			C42 H79 O10 N1 P1	788.544	10.2549	0.00718983	4.87028	141.424	108.423	123.874	124.823	128.215	35.8794	25.3078	3.53653	26.3117	37.655	76.1976	76.5948	77.2872	μg/g
1120NEG		SM(d41:2)+HCOO	SM(d41:2)+HCOO	SM	(d41:2)	(d41:2)				C47 H92 O8 N2 P1	843.66	12.3851	0.0689782	4.84383	9.69438	4.50405	10.4354	9.41893	8.71519	1.56767	1.37447	1.65135	1.59781	2.63805	3.69991	4.1569	3.69395	μg/g
857NEG	Y	LPC(18:1)+HCOO	LPC(18:1)+HCOO	LPC	(18:1)	(18:1)				C27 H53 O9 N1 P1	566.346	2.61513	0.00837255	4.84015	52.5247	39.7317	50.3313	47.8048	44.9294	8.66687	8.01977	6.8838	9.77057	15.2777	29.3488	29.0085	28.8771	μg/g
650POS		DG(54:1)+Na	DG(54:1)+Na	DG	(54:1)	(54:1)				C57 H110 O5 Na1	897.825	23.851	0.0155912	4.79449	0.254428	0.202511	0.217902	0.263532	0.238623	0.0473434	0.0492807	0.0485438	0.0462778	0.0540436	0.164289	0.166224	0.16116	μg/g
1013NEG		PE(40:4p)-H	PE(40:4p)-H	PE	(40:4p)	(40:4p)				C45 H81 O7 N1 P1	778.576	12.7675	0.00694724	4.74865	14.4111	17.0617	14.043	12.3146	14.3611	2.81612	2.94765	2.48688	2.85812	4.09375	9.42623	9.46154	9.55379	μg/g
913NEG		Cer(d18:0+pO/23:0)+HCOO	Cer(d41:0+pO)+HCOO	Cer	(d18:0+pO/23:0)	(d18:0+pO)	(23:0)			C42 H84 O6 N1	698.63	14.3186	0.0341884	4.72804	0.0487192	0.107156	0.0591647	0.0621569	0.0499469	0.0169066	0.0187287	0.00448006	0.0174388	0.0116382	0.0401504	0.0397795	0.0423572	μg/g
1039NEG		PG(18:0/20:3)-H	PG(38:3)-H	PG	(18:0/20:3)	(18:0)	(20:3)			C44 H80 O10 N0 P1	799.549	9.95237	0.0127071	4.69142	0.546162	0.535382	0.502309	0.490952	0.744598	0.128457	0.11253	0.0946831	0.0639106	0.201389	0.374754	0.383639	0.376026	μg/g
1090NEG		SM(d40:3)+HCOO	SM(d40:3)+HCOO	SM	(d40:3)	(d40:3)				C46 H88 O8 N2 P1	827.628	11.1383	0.0114913	4.67043	5.82305	4.72245	5.37215	5.23447	5.26458	1.19749	0.816801	0.96877	0.824066	1.84903	3.2931	3.29881	3.23098	μg/g
588POS		TG(18:0e/16:0/18:1)+NH4	TG(52:1e)+NH4	TG	(18:0e/16:0/18:1)	(18:0e)	(16:0)	(18:1)		C55 H110 O5 N1	864.838	23.317	0.00100203	4.63143	9.68275	10.621	10.1768	8.01225	13.2559	2.76133	1.81115	2.06264	1.86845	2.6698	7.26021	7.2478	7.26057	μg/g
467POS		PC(40:6p)+H	PC(40:6p)+H	PC	(40:6p)	(40:6p)				C48 H85 O7 N1 P1	818.606	11.281	0.0244715	4.61484	1.16058	1.46033	1.48552	1.32685	1.37486	0.363074	0.140584	0.186155	0.327627	0.457832	0.979724	1.01783	0.972846	μg/g
936NEG		PA(38:4)-H	PA(38:4)-H	PA	(38:4)	(38:4)				C41 H72 O8 N0 P1	723.497	10.1443	0.00578048	4.55161	5.00779	2.1339	2.38378	2.38694	5.79493	0.459775	0.682454	0.648978	1.08894	1.01019	2.67832	2.68408	2.70767	μg/g
867NEG		LPC(20:3)+HCOO	LPC(20:3)+HCOO	LPC	(20:3)	(20:3)				C29 H53 O9 N1 P1	590.346	2.29264	0.0109781	4.49566	2.71673	2.38639	2.38182	2.08416	2.59971	0.283741	0.50133	0.366985	0.646472	0.908267	1.8712	1.84151	1.83239	μg/g
278POS		PC(33:0)+H	PC(33:0)+H	PC	(33:0)	(33:0)				C41 H83 O8 N1 P1	748.585	11.3377	0.0054435	4.45891	4.56338	4.87081	5.6791	4.98751	7.56064	1.28503	1.03991	0.968326	1.1741	1.73626	3.62547	3.62816	3.59281	μg/g
1023NEG		PC(15:0/18:2)+HCOO	PC(33:2)+HCOO	PC	(15:0/18:2)	(15:0)	(18:2)			C42 H79 O10 N1 P1	788.545	9.76449	0.0142755	4.45004	4.63687	4.71505	4.31779	4.76699	4.50606	0.898719	0.829588	0.807725	0.86418	1.75542	2.76274	2.83227	2.83211	μg/g
1125NEG		SM(d25:0/16:0)+HCOO	SM(d41:0)+HCOO	SM	(d25:0/16:0)	(d25:0)	(16:0)			C47 H96 O8 N2 P1	847.691	13.8457	0.0186822	4.43391	1.9071	1.95879	1.78698	1.58264	1.76081	0.218146	0.423883	0.259521	0.412452	0.714977	1.02373	1.03273	1.06094	μg/g
427POS		PE(20:0p/22:5)+H	PE(42:5p)+H	PE	(20:0p/22:5)	(20:0p)	(22:5)			C47 H85 O7 N1 P1	806.606	12.7932	0.00158555	4.41865	3.91837	5.81606	3.76155	2.78964	3.63923	0.965721	0.754916	0.735306	0.761016	1.2923	3.15495	3.14856	3.15842	μg/g
1111NEG		PC(18:1p/20:4)+HCOO	PC(38:5p)+HCOO	PC	(18:1p/20:4)	(18:1p)	(20:4)			C47 H83 O9 N1 P1	836.581	10.6222	0.00751992	4.3992	5.3007	5.27863	6.97755	6.15629	6.15811	1.5239	0.994556	0.923811	1.27149	2.0764	4.01042	4.06305	4.06318	μg/g
1010NEG		SM(d20:0/16:0)+HCOO	SM(d36:0)+HCOO	SM	(d20:0/16:0)	(d20:0)	(16:0)			C42 H86 O8 N2 P1	777.613	11.3483	0.00865304	4.39172	10.0399	5.85705	7.65773	7.35272	7.32955	1.94598	1.61512	1.34769	1.45583	2.34198	4.71728	4.78871	4.71802	μg/g
347POS		PC(35:0)+H	PC(35:0)+H	PC	(35:0)	(35:0)				C43 H87 O8 N1 P1	776.616	12.4144	0.0308739	4.31427	0.629456	0.656029	0.690221	0.552983	0.957613	0.16265	0.119398	0.144165	0.149186	0.232688	0.531093	0.555823	0.56363	μg/g
479POS		SM(d43:4)+H	SM(d43:4)+H	SM	(d43:4)	(d43:4)				C48 H92 O6 N2 P1	823.669	13.4881	0.0176372	4.30204	4.83434	6.10951	6.54245	4.28093	6.23391	1.17487	1.14848	1.17821	1.27348	1.73377	3.1786	3.14273	3.25308	μg/g
315POS		PC(36:4p)+H	PC(36:4p)+H	PC	(36:4p)	(36:4p)				C44 H81 O7 N1 P1	766.575	10.9425	0.00616476	4.2847	5.88752	5.79247	6.48126	4.33914	7.08039	1.31949	1.20247	0.816726	1.63583	1.92931	3.77101	3.76176	3.80594	μg/g
452POS		CerG1(d18:1/24:0)+H	CerG1(d42:1)+H	CerG1	(d18:1/24:0)	(d18:1)	(24:0)			C48 H94 O8 N1	812.697	14.408	0.00484685	4.23292	1.42829	2.08341	1.72432	1.48262	2.12294	0.493303	0.512566	0.341967	0.404826	0.336106	1.23939	1.23813	1.24913	μg/g
514POS		TG(16:0e/16:1/18:1)+NH4	TG(50:2e)+NH4	TG	(16:0e/16:1/18:1)	(16:0e)	(16:1)	(18:1)		C53 H104 O5 N1	834.791	22.0155	0.00102603	4.2044	8.56823	9.29618	9.19617	7.6473	11.4818	2.71138	1.77034	1.80222	1.85225	2.84985	7.01305	6.99973	7.0111	μg/g
712POS		TG(16:0e/20:1/22:6)+NH4	TG(58:7e)+NH4	TG	(16:0e/20:1/22:6)	(16:0e)	(20:1)	(22:6)		C61 H110 O5 N1	936.838	22.2094	0.0141857	4.18863	3.94671	5.64666	3.93537	3.65995	6.92693	1.11868	1.02654	0.768377	1.73973	1.10408	3.28603	3.31246	3.37768	μg/g
530POS		TG(18:0e/16:0/16:0)+NH4	TG(50:0e)+NH4	TG	(18:0e/16:0/16:0)	(18:0e)	(16:0)	(16:0)		C53 H108 O5 N1	838.822	23.3281	0.00852236	4.17615	2.58274	3.23423	3.3765	2.84918	4.17657	0.846531	0.621669	0.736585	0.696698	0.982291	2.28141	2.28265	2.31587	μg/g
725POS		TG(58:3e)+NH4	TG(58:3e)+NH4	TG	(58:3e)	(58:3e)				C61 H118 O5 N1	944.9	24.116	0.00354022	4.0984	0.622912	0.794662	0.542358	0.38633	0.652131	0.172485	0.113344	0.118837	0.131204	0.195732	0.450962	0.45356	0.450645	μg/g
978NEG		SM(d17:0/18:2)+HCOO	SM(d35:2)+HCOO	SM	(d17:0/18:2)	(d17:0)	(18:2)			C41 H80 O8 N2 P1	759.566	9.5102	0.0377373	4.06255	0.388158	0.430459	0.394548	0.539751	0.299246	0.11639	0.067286	0.0790473	0.0854824	0.156935	0.227919	0.22991	0.24411	μg/g
365POS		PE(19:0/20:4)+H	PE(39:4)+H	PE	(19:0/20:4)	(19:0)	(20:4)			C44 H81 O8 N1 P1	782.569	11.8633	0.0130722	4.01828	8.67824	4.25447	15.9564	5.05105	16.3488	2.56475	2.0405	2.04247	2.16999	3.69734	3.4494	3.53609	3.46848	μg/g
931NEG		SM(d16:1/16:0)+HCOO	SM(d32:1)+HCOO	SM	(d16:1/16:0)	(d16:1)	(16:0)			C38 H76 O8 N2 P1	719.534	8.7123	0.00629948	3.96575	7.20832	5.87219	6.67962	5.97313	5.43996	1.6309	1.1157	1.44261	1.21838	2.45302	3.77616	3.82315	3.7919	μg/g
646POS		DG(54:2)+Na	DG(54:2)+Na	DG	(54:2)	(54:2)				C57 H108 O5 Na1	895.809	23.389	0.0890402	3.96354	0.340787	0.298006	0.437878	0.543001	0.476769	0.101685	0.100262	0.102359	0.114068	0.110557	0.313661	0.265346	0.307572	μg/g
268POS		PC(34:2e)+H	PC(34:2e)+H	PC	(34:2e)	(34:2e)				C42 H83 O7 N1 P1	744.59	11.5714	0.00777844	3.96059	4.67516	4.30307	5.49699	4.65952	5.08269	1.26076	1.05962	0.768116	1.15021	1.8759	3.46222	3.49075	3.43691	μg/g
1160NEG		SM(d43:2)+HCOO	SM(d43:2)+HCOO	SM	(d43:2)	(d43:2)				C49 H96 O8 N2 P1	871.691	13.3655	0.00733699	3.96041	4.34515	4.45652	4.99697	4.59152	4.17866	0.912907	0.868952	1.11155	1.07503	1.73016	2.96957	2.93236	2.97031	μg/g
98POS		DG(18:2/14:1)+NH4	DG(32:3)+NH4	DG	(18:2/14:1)	(18:2)	(14:1)			C35 H66 O5 N1	580.494	10.4531	0.0301362	3.93507	7.69808	8.23999	12.0652	8.34695	9.50154	2.378	1.83762	2.30815	2.01667	3.11165	5.28749	5.17172	5.48833	μg/g
914NEG		PA(18:0/18:2)-H	PA(36:2)-H	PA	(18:0/18:2)	(18:0)	(18:2)			C39 H72 O8 N0 P1	699.497	10.253	0.0114913	3.9207	2.30167	0.832713	0.779596	0.830261	2.27405	0.232684	0.314585	0.299679	0.533202	0.409913	0.89064	0.903191	0.911196	μg/g
1062NEG	Y	PC(16:0p/20:4)+HCOO	PC(36:4p)+HCOO	PC	(16:0p/20:4)	(16:0p)	(20:4)			C45 H81 O9 N1 P1	810.565	10.561	0.00531671	3.91718	37.3889	34.379	40.1058	35.3148	38.8722	9.06344	8.08136	7.56647	9.52303	13.2644	25.089	25.3207	25.3223	μg/g
1141NEG	Y	SM(d22:1/20:1)+HCOO	SM(d42:2)+HCOO	SM	(d22:1/20:1)	(d22:1)	(20:1)			C48 H94 O8 N2 P1	857.675	12.8549	0.00414978	3.85972	580.111	445.25	554.781	506.869	520.051	139.24	102.927	120.711	114.978	197.599	347.93	349.616	346.741	μg/g
1149NEG		SM(d42:0)+HCOO	SM(d42:0)+HCOO	SM	(d42:0)	(d42:0)				C48 H98 O8 N2 P1	861.707	14.3987	0.00248487	3.84375	12.3677	7.97362	10.3399	9.07408	10.2108	2.43361	1.86137	2.54612	2.33686	3.82135	5.65365	5.62977	5.65448	μg/g
17POS		LPC(16:0p)+H	LPC(16:0p)+H	LPC	(16:0p)	(16:0p)				C24 H51 O6 N1 P1	480.345	2.96844	0.00599341	3.75075	3.86944	3.15585	4.23544	3.23937	3.42692	0.93982	0.842943	0.775523	0.882595	1.3387	2.44886	2.42358	2.44897	μg/g
823NEG		FA(22:6)-H	FA(22:6)-H	FA	(22:6)	(22:6)				O2 H31 C22	327.233	3.91064	0.0188139	3.70731	3.93434	4.29533	4.31812	4.53596	4.72579	1.15108	0.685816	0.9925	1.00367	2.04978	2.61518	2.67878	2.71431	μg/g
502POS		SM(d42:1+pO)+H	SM(d42:1+pO)+H	SM	(d42:1+pO)	(d42:1+pO)				C47 H96 O7 N2 P1	831.695	12.9976	0.01851	3.69745	0.249773	0.180095	0.225818	0.191211	0.250746	0.0272541	0.0265912	0.108192	0.123193	0.0116356	0.133595	0.133087	0.137639	μg/g
834NEG		LPG(18:2)-H	LPG(18:2)-H	LPG	(18:2)	(18:2)				C24 H44 O9 N0 P1	507.273	1.86045	0.0128711	3.60968	1.66549	1.86536	1.83166	1.75919	1.81786	0.555451	0.357681	0.349367	0.593528	0.620528	1.2164	1.18946	1.21635	μg/g
6POS		AcCa(14:0)+H	AcCa(14:0)+H	AcCa	(14:0)	(14:0)				C21 H42 O4 N1	372.311	1.954	0.00113747	3.59152	0.358905	0.239905	0.367676	0.349414	0.390285	0.0606703	0.107172	0.091683	0.0694863	0.146047	0.226787	0.226304	0.226389	μg/g
1189NEG		PS(43:0)-H	PS(43:0)-H	PS	(43:0)	(43:0)				C49 H95 O10 N1 P1	888.67	13.803	0.0242646	3.58052	0.288135	0.144439	0.214462	0.200887	0.185415	0.0579593	0.0459754	0.0490651	0.0647934	0.0708067	0.132359	0.128439	0.134779	μg/g
1017NEG		PS(16:0/20:4)-H	PS(36:4)-H	PS	(16:0/20:4)	(16:0)	(20:4)			C42 H73 O10 N1 P1	782.498	9.17079	0.0422185	3.56265	0.46253	0.525681	0.402538	0.494393	0.536561	0.15667	0.123417	0.107447	0.122781	0.169432	0.369275	0.339917	0.360359	μg/g
957NEG	Y	SM(d16:1/18:1)+HCOO	SM(d34:2)+HCOO	SM	(d16:1/18:1)	(d16:1)	(18:1)			C40 H78 O8 N2 P1	745.55	8.89764	0.00857138	3.56199	68.04	54.2013	61.0212	58.4967	53.9522	15.6157	12.5076	15.0644	14.4238	25.4071	37.5945	38.1777	37.6413	μg/g
1195NEG		PC(24:1/18:2)+HCOO	PC(42:3)+HCOO	PC	(24:1/18:2)	(24:1)	(18:2)			C51 H95 O10 N1 P1	912.67	13.08	0.0101053	3.54159	0.613501	0.63933	0.60593	0.560165	0.429992	0.120333	0.109548	0.150338	0.136854	0.287345	0.340513	0.34266	0.335939	μg/g
115POS	Y	DG(16:1/18:3)+NH4	DG(34:4)+NH4	DG	(16:1/18:3)	(16:1)	(18:3)			C37 H68 O5 N1	606.509	10.7056	0.000627053	3.53893	30.5526	33.3485	34.8189	26.9762	37.5064	9.75982	8.394	9.57873	9.39324	8.99054	22.7059	22.7082	22.6825	μg/g
589POS		PC(42:4)+H	PC(42:4)+H	PC	(42:4)	(42:4)				C50 H93 O8 N1 P1	866.663	12.5096	0.0436312	3.50013	1.10562	1.49991	1.94803	1.1891	1.18153	0.394979	0.32207	0.310532	0.371884	0.578798	1.00658	1.08015	0.998838	μg/g
932NEG	Y	PE(16:0p/20:5)-H	PE(36:5p)-H	PE	(16:0p/20:5)	(16:0p)	(20:5)			C41 H71 O7 N1 P1	720.497	10.1776	0.0126615	3.45711	33.4654	39.1462	42.5718	30.1572	41.3439	9.09595	7.05522	11.3525	9.10913	17.3874	30.6697	30.3392	31.114	μg/g
1123NEG	Y	SM(d41:1)+HCOO	SM(d41:1)+HCOO	SM	(d41:1)	(d41:1)				C47 H94 O8 N2 P1	845.675	13.4427	0.00540212	3.44899	53.0817	62.9134	60.2513	52.2232	59.2476	15.7849	13.9788	14.8776	15.1047	23.6746	36.6664	37.0131	36.6716	μg/g
580POS		TG(18:0e/16:0/18:3)+NH4	TG(52:3e)+NH4	TG	(18:0e/16:0/18:3)	(18:0e)	(16:0)	(18:3)		C55 H106 O5 N1	860.807	22.0179	0.0100278	3.44656	10.7079	10.5082	10.5733	7.77543	12.8193	4.32071	2.38474	2.40693	2.7406	3.34595	8.02918	7.99881	8.15149	μg/g
1021NEG		PC(16:0p/18:2)+HCOO	PC(34:2p)+HCOO	PC	(16:0p/18:2)	(16:0p)	(18:2)			C43 H81 O9 N1 P1	786.565	10.7585	0.015205	3.43347	6.32763	6.16343	6.96343	6.13726	5.8881	1.81316	1.53319	1.54567	1.869	2.40752	4.2935	4.41865	4.31948	μg/g
1051NEG		SM(d22:0/16:0)+HCOO	SM(d38:0)+HCOO	SM	(d22:0/16:0)	(d22:0)	(16:0)			C44 H90 O8 N2 P1	805.644	12.3057	0.00435552	3.4248	3.67017	2.47427	2.8709	2.52546	2.97612	0.790694	0.745539	0.742749	0.729428	1.23035	1.8989	1.91135	1.89566	μg/g
982NEG		SM(d17:0/18:1)+HCOO	SM(d35:1)+HCOO	SM	(d17:0/18:1)	(d17:0)	(18:1)			C41 H82 O8 N2 P1	761.581	10.4724	0.00857774	3.39559	7.79382	7.45278	7.70572	8.46419	7.61739	2.2932	1.90029	1.84663	1.89956	3.55578	5.17972	5.25737	5.18033	μg/g
200POS	Y	PC(30:0)+H	PC(30:0)+H	PC	(30:0)	(30:0)				C38 H77 O8 N1 P1	706.538	10.0004	0.00780565	3.39117	52.668	44.827	57.1301	50.4955	51.8171	16.8481	11.0253	13.0358	12.7848	22.0726	39.1585	39.4078	38.8003	μg/g
974NEG		PS(16:0/18:2)-H	PS(34:2)-H	PS	(16:0/18:2)	(16:0)	(18:2)			C40 H73 O10 N1 P1	758.498	9.33266	0.0365363	3.37435	0.487739	0.523785	0.441555	0.574762	0.604116	0.186956	0.150542	0.131832	0.143439	0.16722	0.391198	0.37992	0.363704	μg/g
962NEG	Y	SM(d16:0/18:1)+HCOO	SM(d34:1)+HCOO	SM	(d16:0/18:1)	(d16:0)	(18:1)			C40 H80 O8 N2 P1	747.566	9.91439	0.00636412	3.37422	785.75	601.785	697.852	735.923	665.38	217.577	161.835	180.471	170.366	303.083	482.607	487.981	482.675	μg/g
1084NEG		PC(14:0/22:6)+HCOO	PC(36:6)+HCOO	PC	(14:0/22:6)	(14:0)	(22:6)			C45 H77 O10 N1 P1	822.529	8.69951	0.0142148	3.34219	1.69654	2.31713	1.77227	1.88203	1.67335	0.579237	0.431855	0.540653	0.483366	0.759859	1.12676	1.13374	1.15764	μg/g
973NEG		PE(38:1p)-H	PE(38:1p)-H	PE	(38:1p)	(38:1p)				C43 H83 O7 N1 P1	756.591	13.7429	0.00649694	3.20854	2.00946	1.92633	1.6532	1.52056	1.7853	0.556188	0.496565	0.489653	0.514549	0.715286	1.19574	1.19263	1.2074	μg/g
540POS		PC(40:2)+H	PC(40:2)+H	PC	(40:2)	(40:2)				C48 H93 O8 N1 P1	842.663	12.96	0.0175058	3.17493	0.75736	0.785197	0.889947	0.888704	0.877992	0.261153	0.185698	0.210109	0.277349	0.388304	0.635612	0.652908	0.631916	μg/g
322POS		PC(35:4)+H	PC(35:4)+H	PC	(15:0/20:4)	(15:0)	(20:4)			C43 H79 O8 N1 P1	768.554	9.62886	0.0120103	3.14803	0.818704	1.2736	1.21928	0.94363	1.07454	0.319769	0.289466	0.246257	0.334965	0.502585	0.779015	0.791817	0.773527	μg/g
1196NEG		PI(18:0/22:4)-H	PI(40:4)-H	PI	(18:0/22:4)	(18:0)	(22:4)			C49 H86 O13 N0 P1	913.581	10.6866	0.0197397	3.0668	4.08807	3.33735	3.28471	4.93108	3.96849	1.44715	1.13421	1.00178	1.0834	1.72765	2.86105	2.77707	2.7569	μg/g
1053NEG	Y	PC(18:0/16:0)+HCOO	PC(34:0)+HCOO	PC	(18:0/16:0)	(18:0)	(16:0)			C43 H85 O10 N1 P1	806.592	11.9029	0.00325666	3.06224	81.0158	64.0732	75.402	76.0376	74.4156	25.0736	20.4688	22.0912	20.4101	33.0912	50.7154	51.0011	51.004	μg/g
196POS		PC(30:1)+H	PC(30:1)+H	PC	(30:1)	(30:1)				C38 H75 O8 N1 P1	704.522	9.00138	0.0119267	3.04295	1.35096	1.30282	1.67149	1.2347	1.19277	0.468115	0.325899	0.445424	0.367396	0.61231	0.930135	0.944716	0.922876	μg/g
635POS		PC(44:5)+H	PC(44:5)+H	PC	(44:5)	(44:5)				C52 H95 O8 N1 P1	892.679	12.936	0.00540999	3.03686	0.316417	0.417255	0.450706	0.317439	0.369764	0.138588	0.0846548	0.0972306	0.103449	0.192365	0.307004	0.310312	0.309068	μg/g
1046NEG		PE(20:0p/22:6)-H	PE(42:6p)-H	PE	(20:0p/22:6)	(20:0p)	(22:6)			C47 H81 O7 N1 P1	802.576	12.4511	0.00131743	3.03588	5.76968	7.23967	6.04716	5.63296	6.11014	1.49565	2.95516	1.53495	1.66706	2.4924	4.22633	4.22638	4.236	μg/g
1073NEG		PC(17:0/18:2)+HCOO	PC(35:2)+HCOO	PC	(17:0/18:2)	(17:0)	(18:2)			C44 H83 O10 N1 P1	816.576	10.7946	0.0148237	3.03479	9.58802	9.61941	9.14916	9.62152	10.0762	3.11686	2.86303	2.48666	2.99211	4.37584	7.18475	7.02863	7.2308	μg/g
1007NEG	Y	PC(16:0/16:1)+HCOO	PC(32:1)+HCOO	PC	(16:0/16:1)	(16:0)	(16:1)			C41 H79 O10 N1 P1	776.545	10.0701	0.00357955	3.03382	66.6703	97.8605	85.9154	124.192	113.487	36.5494	24.9002	34.1571	25.9353	39.3522	81.5233	81.6146	82.0695	μg/g
826NEG		LPE(17:0)-H	LPE(17:0)-H	LPE	(17:0)	(17:0)				C22 H45 O7 N1 P1	466.294	3.27269	0.00523575	3.02978	0.537108	0.497092	0.434433	0.47606	0.449482	0.16449	0.13664	0.138613	0.132252	0.218219	0.332107	0.334056	0.330586	μg/g
917NEG		PE(34:0e)-H	PE(34:0e)-H	PE	(34:0e)	(34:0e)				C39 H79 O7 N1 P1	704.56	12.8582	0.0552557	3.00715	0.257599	0.247042	0.249801	0.34018	0.287723	0.0851456	0.0794023	0.0911921	0.0960508	0.107895	0.165848	0.166961	0.182826	μg/g
668POS		TG(16:0e/18:1/22:6)+NH4	TG(56:7e)+NH4	TG	(16:0e/18:1/22:6)	(16:0e)	(18:1)	(22:6)		C59 H106 O5 N1	908.807	21.3453	0.0100066	3.00617	6.30984	8.41379	7.64035	5.59024	11.9483	3.24332	2.60266	2.07606	2.30352	3.04798	5.6172	5.60252	5.70682	μg/g
981NEG		SM(d34:2+hO)+HCOO	SM(d34:2+hO)+HCOO	SM	(d34:2+hO)	(d34:2+hO)				C40 H78 O9 N2 P1	761.545	8.51003	0.000171052	2.93972	3.38738	2.88096	3.06264	2.95025	2.4318	0.939424	0.702941	0.99486	0.920733	1.44695	1.86737	1.86699	1.86763	μg/g
847NEG		LPC(16:1)+HCOO	LPC(16:1)+HCOO	LPC	(16:1)	(16:1)				C25 H49 O9 N1 P1	538.315	2.07648	0.000867006	2.90872	5.6971	5.4397	5.5225	4.69391	5.16405	2.31913	1.31348	1.6875	1.58516	2.21122	3.65566	3.66129	3.661	μg/g
8POS		AcCa(18:0)+H	AcCa(18:0)+H	AcCa	(18:0)	(18:0)				C25 H50 O4 N1	428.373	3.646	0.0166256	2.90161	1.35417	1.13533	1.38661	1.36813	1.28462	0.36329	0.516847	0.448911	0.357765	0.56327	0.910673	0.912688	0.93813	μg/g
1185NEG		SM(d44:2)+HCOO	SM(d44:2)+HCOO	SM	(d44:2)	(d44:2)				C50 H98 O8 N2 P1	885.707	13.8919	0.0142582	2.89325	4.65398	3.45567	4.43061	3.92831	3.99387	1.46285	1.00851	1.33863	1.17813	2.08435	2.59711	2.6622	2.59793	μg/g
944NEG		PE(36:0p)-H	PE(36:0p)-H	PE	(36:0p)	(36:0p)				C41 H81 O7 N1 P1	730.576	13.7462	0.00380112	2.89166	0.460122	0.517911	0.437447	0.469366	0.42797	0.127669	0.160944	0.1567	0.138877	0.215634	0.321355	0.321	0.323274	μg/g
768POS		TG(62:8e)+NH4	TG(62:8e)+NH4	TG	(62:8e)	(62:8e)				C65 H116 O5 N1	990.885	22.8357	0.000768946	2.88239	1.32085	1.50416	1.51012	0.93286	1.48266	1.30782	0.118994	0.0776824	0.711681	0.125856	0.933733	0.933878	0.932569	μg/g
598POS		PC(42:2)+H	PC(42:2)+H	PC	(42:2)	(42:2)				C50 H97 O8 N1 P1	870.695	13.9559	0.0232816	2.86554	0.261172	0.200948	0.314018	0.262638	0.322023	0.106543	0.0812546	0.0610735	0.102028	0.123985	0.179608	0.185505	0.187959	μg/g
958NEG	Y	PE(38:6p)-H	PE(38:6p)-H	PE	(38:6p)	(38:6p)				C43 H73 O7 N1 P1	746.513	10.164	0.0204263	2.85881	38.7516	45.5512	60.3359	42.9227	59.0985	13.781	12.6343	14.979	15.3032	29.5832	44.7803	43.589	45.3778	μg/g
402POS		SM(d41:4)+H	SM(d41:4)+H	SM	(d41:4)	(d41:4)				C46 H88 O6 N2 P1	795.637	12.4863	0.0243001	2.82198	0.682395	0.842347	0.941516	0.678973	0.842805	0.25507	0.236937	0.245921	0.276645	0.398629	0.503538	0.509955	0.527642	μg/g
1164NEG		SM(d43:1)+HCOO	SM(d43:1)+HCOO	SM	(d43:1)	(d43:1)				C49 H98 O8 N2 P1	873.707	14.5487	0.0487076	2.81027	3.82667	4.25497	4.18201	3.64421	3.85023	1.30653	1.09276	1.34192	1.19924	2.09022	3.00943	2.78196	2.75788	μg/g
522POS		TG(18:0p/16:0/16:0)+NH4	TG(50:0p)+NH4	TG	(18:0p/16:0/16:0)	(18:0p)	(16:0)	(16:0)		C53 H106 O5 N1	836.807	22.671	0.0106292	2.74837	7.62219	7.82563	9.06494	6.14725	10.2921	3.68514	2.51935	2.56304	2.61218	3.52079	6.13494	6.12507	6.24323	μg/g
844NEG		LPE(22:4)-H	LPE(22:4)-H	LPE	(22:4)	(22:4)				C27 H47 O7 N1 P1	528.31	2.65804	0.00439996	2.73521	2.78997	1.67578	1.01329	2.03935	0.870356	0.809709	0.22281	0.558741	0.566333	0.909351	0.956965	0.958892	0.95084	μg/g
1137NEG	Y	SM(d22:1/20:2)+HCOO	SM(d42:3)+HCOO	SM	(d22:1/20:2)	(d22:1)	(20:2)			C48 H92 O8 N2 P1	855.66	12.0232	0.00911294	2.70547	218.385	179.181	215.466	206.236	204.27	76.1425	57.2475	68.5144	64.6653	111.752	143.529	144.737	142.125	μg/g
1042NEG		PE(20:1p/22:6)-H	PE(42:7p)-H	PE	(20:1p/22:6)	(20:1p)	(22:6)			C47 H79 O7 N1 P1	800.56	11.5329	0.00625649	2.70296	1.42543	1.5387	1.87298	1.3105	1.21631	0.504797	0.431375	0.404793	0.524436	0.858988	1.02445	1.02425	1.03549	μg/g
1121NEG		PC(19:0/18:2)+HCOO	PC(37:2)+HCOO	PC	(19:0/18:2)	(19:0)	(18:2)			C46 H87 O10 N1 P1	844.607	11.7269	0.0132052	2.69785	4.3402	6.53629	4.52573	4.63154	4.53199	1.63286	2.07602	1.34162	1.7938	2.26138	3.53466	3.45569	3.45437	μg/g
364POS		PC(36:4)+H	PC(36:4)+H	PC	(36:4)	(36:4)				C44 H81 O8 N1 P1	782.569	9.8693	0.0330792	2.67796	7.42941	9.8014	10.5391	11.8808	6.55612	3.36758	2.51832	2.33228	2.9655	6.07083	7.72197	7.56136	7.23473	μg/g
1097NEG	Y	SM(d22:0/18:1)+HCOO	SM(d40:1)+HCOO	SM	(d22:0/18:1)	(d22:0)	(18:1)			C46 H92 O8 N2 P1	831.66	12.9235	0.00654249	2.66004	170.119	167.18	171.566	158.6	158.603	64.1364	49.2351	55.7258	52.8589	88.5907	119.002	120.001	118.464	μg/g
1085NEG		PC(16:0/20:5)+HCOO	PC(36:5)+HCOO	PC	(16:0/20:5)	(16:0)	(20:5)			C45 H79 O10 N1 P1	824.545	9.40238	0.00985557	2.65449	9.27372	12.4697	16.6695	7.92211	9.57256	3.96096	3.38047	3.82214	3.82437	6.0736	7.01587	7.15305	7.06255	μg/g
825NEG		LPE(16:0)-H	LPE(16:0)-H	LPE	(16:0)	(16:0)				C21 H43 O7 N1 P1	452.278	2.73813	0.00453549	2.64796	24.1114	16.8076	19.2924	19.047	17.5095	8.74655	5.43895	6.80777	5.86262	9.6884	13.9386	13.817	13.8498	μg/g
855NEG		LPC(18:3)+HCOO	LPC(18:3)+HCOO	LPC	(18:3)	(18:3)				C27 H49 O9 N1 P1	562.315	1.90783	0.0128666	2.64109	0.319397	0.386608	0.279333	0.272811	0.295204	0.134632	0.0838017	0.0906223	0.118351	0.16074	0.265254	0.267673	0.260951	μg/g
961NEG	Y	PG(16:0/18:1)-H	PG(34:1)-H	PG	(16:0/18:1)	(16:0)	(18:1)			C40 H76 O10 N0 P1	747.518	10.1798	0.0109387	2.63566	102.353	109.372	120.042	141.123	104.733	42.9951	25.7749	39.6634	35.937	74.7867	104.732	103.687	105.977	μg/g
445POS		TG(16:0e/16:0/16:0)+NH4	TG(48:0e)+NH4	TG	(16:0e/16:0/16:0)	(16:0e)	(16:0)	(16:0)		C51 H104 O5 N1	810.791	22.7001	0.000345579	2.63541	2.14631	2.31278	2.80264	2.07135	3.01061	0.988527	0.757019	0.875978	0.837204	1.22506	1.87002	1.87009	1.86894	μg/g
476POS		PC(40:5e)+H	PC(40:5e)+H	PC	(40:5e)	(40:5e)				C48 H89 O7 N1 P1	822.637	12.0338	0.00778765	2.63365	0.693614	0.617167	0.803994	0.578118	0.726341	0.307516	0.113724	0.254914	0.205343	0.416789	0.488586	0.489831	0.495749	μg/g
980NEG		PS(16:0/18:1)-H	PS(34:1)-H	PS	(16:0/18:1)	(16:0)	(18:1)			C40 H75 O10 N1 P1	760.513	10.1758	0.0172683	2.63178	1.75368	1.63289	1.64978	2.29914	1.94237	0.774783	0.615787	0.636938	0.526024	0.971781	1.39407	1.35293	1.39437	μg/g
1190NEG		PC(16:0/24:0)+HCOO	PC(40:0)+HCOO	PC	(16:0/24:0)	(16:0)	(24:0)			C49 H97 O10 N1 P1	890.686	15.035	0.020099	2.63037	0.460402	0.455068	0.46362	0.472073	0.367963	0.173314	0.115542	0.199566	0.171681	0.183553	0.366857	0.376604	0.36207	μg/g
590POS		TG(16:1/18:3/18:3)+NH4	TG(52:7)+NH4	TG	(16:1/18:3/18:3)	(16:1)	(18:3)	(18:3)		C55 H96 O6 N1	866.723	16.6129	0.0793765	2.61878	4.80741	2.87726	1.5434	0.800722	6.54272	1.4381	1.07696	0.86419	1.82592	1.12276	2.93068	2.52395	2.61469	μg/g
399POS		PC(38:4p)+H	PC(38:4p)+H	PC	(38:4p)	(38:4p)				C46 H85 O7 N1 P1	794.606	11.2675	0.00480333	2.57072	3.64369	3.11936	4.52969	3.36371	3.92212	0.739698	2.9022	0.0943789	3.04451	0.446209	2.65569	2.65162	2.63192	μg/g
1054NEG		PE(42:4p)-H	PE(42:4p)-H	PE	(42:4p)	(42:4p)				C47 H85 O7 N1 P1	806.607	13.4619	0.00929033	2.55652	1.39927	1.15108	1.40519	1.37001	1.46585	0.490597	0.397895	0.533902	0.499465	0.734643	0.988304	0.982807	1.00077	μg/g
545POS		PC(40:1)+H	PC(40:1)+H	PC	(40:1)	(40:1)				C48 H95 O8 N1 P1	844.679	13.8634	0.00966595	2.54565	0.301292	0.230244	0.404944	0.306777	0.688646	0.142827	0.194989	0.0996794	0.132084	0.189323	0.260285	0.263052	0.258025	μg/g
1011NEG	Y	PC(16:0/16:0)+HCOO	PC(32:0)+HCOO	PC	(16:0/16:0)	(16:0)	(16:0)			C41 H81 O10 N1 P1	778.56	10.9687	0.00238088	2.54343	481.468	391.713	474.594	486.109	452.638	194.215	141.663	168.018	151.1	243.996	330.372	331.731	331.746	μg/g
1177NEG		PC(18:0/22:4)+HCOO	PC(40:4)+HCOO	PC	(18:0/22:4)	(18:0)	(22:4)			C49 H89 O10 N1 P1	882.623	11.6198	0.0107212	2.53758	15.5114	5.64563	7.68023	15.7938	6.70342	7.52045	2.37911	2.70836	2.91009	4.7117	5.13174	5.22783	5.22862	μg/g
1037NEG		PC(14:0/20:4)+HCOO	PC(34:4)+HCOO	PC	(14:0/20:4)	(14:0)	(20:4)			C43 H77 O10 N1 P1	798.529	9.00768	0.00748842	2.53587	3.36629	3.77425	3.43701	3.5847	2.56666	1.23077	0.990597	1.38724	1.10089	1.88743	2.26138	2.29543	2.27652	μg/g
1193NEG		PI(18:0/22:6)-H	PI(40:6)-H	PI	(18:0/22:6)	(18:0)	(22:6)			C49 H82 O13 N0 P1	909.55	9.75406	0.0148121	2.5324	3.42192	2.99369	2.75027	4.23263	3.73901	1.43501	1.03532	1.03642	1.11528	2.14526	2.60707	2.53107	2.56614	μg/g
495POS		SM(d43:1)+H	SM(d43:1)+H	SM	(d43:1)	(d43:1)				C48 H98 O6 N2 P1	829.716	14.4127	0.00721543	2.51845	0.939557	0.898136	1.07774	0.786547	1.37251	0.358613	0.326853	0.387382	0.398917	0.543164	0.667119	0.658616	0.666696	μg/g
1106NEG		PC(16:0p/22:6)+HCOO	PC(38:6p)+HCOO	PC	(16:0p/22:6)	(16:0p)	(22:6)			C47 H81 O9 N1 P1	834.565	10.2468	0.00883994	2.47123	8.22825	7.75932	9.561	10.6894	9.3998	3.57966	2.48128	2.20118	4.13583	6.06964	6.97123	7.01814	7.09433	μg/g
831NEG		LPG(16:0)-H	LPG(16:0)-H	LPG	(16:0)	(16:0)				C22 H44 O9 N0 P1	483.273	2.16714	0.0419201	2.46839	1.48334	1.16561	1.21317	1.04638	0.998553	0.50405	0.276571	0.436875	0.472133	0.703446	0.807162	0.864176	0.872444	μg/g
954NEG		PE(36:2)-H	PE(36:2)-H	PE	(36:2)	(36:2)				C41 H77 O8 N1 P1	742.539	10.2814	0.0341507	2.44389	2.32673	1.79156	2.04546	1.96455	1.84233	0.738778	0.711077	0.737879	0.712555	1.17953	1.34782	1.41867	1.43903	μg/g
1175NEG		PI(16:0/22:6)-H	PI(38:6)-H	PI	(16:0/22:6)	(16:0)	(22:6)			C47 H78 O13 N0 P1	881.519	8.69518	0.00912143	2.44317	1.51369	1.45911	1.22731	1.59942	1.4737	0.64496	0.468124	0.472728	0.514595	0.876564	1.12551	1.10572	1.11159	μg/g
1146NEG	Y	SM(d20:1/22:0)+HCOO	SM(d42:1)+HCOO	SM	(d20:1/22:0)	(d20:1)	(22:0)			C48 H96 O8 N2 P1	859.691	13.9814	0.00515241	2.44119	259.215	229.517	254.089	235.148	236.881	99.1465	74.7117	92.9476	81.7591	149.081	172.174	173.727	172.198	μg/g
1194NEG		PI(18:0/22:5)-H	PI(40:5)-H	PI	(18:0/22:5)	(18:0)	(22:5)			C49 H84 O13 N0 P1	911.566	10.0514	0.0309672	2.4398	2.87085	2.64061	2.59535	3.27661	3.40717	1.22475	1.03418	1.0831	1.08161	1.63859	2.44421	2.37149	2.29737	μg/g
753POS		CerG2(d18:1/24:0)+H	CerG2(d42:1)+H	CerG2	(d18:1/24:0)	(d18:1)	(24:0)			C54 H104 O13 N1	974.75	13.9068	0.0102637	2.40945	0.582111	0.826696	0.57755	0.510185	0.520111	0.244385	0.208626	0.284255	0.228965	0.285776	0.442051	0.443791	0.450697	μg/g
1045NEG	Y	PC(16:0/18:2)+HCOO	PC(34:2)+HCOO	PC	(16:0/18:2)	(16:0)	(18:2)			C43 H81 O10 N1 P1	802.56	10.2874	0.00522061	2.40403	457.314	414.055	448.521	441.462	420.131	189.591	154.045	164.355	161.504	237.933	327.109	330.496	329.295	μg/g
239POS		PC(32:2)+H	PC(32:2)+H	PC	(32:2)	(32:2)				C40 H77 O8 N1 P1	730.538	9.78535	0.119773	2.40372	0.249718	0.328773	0.765634	0.307389	0.289964	0.07246	0.0747417	0.222907	0.310109	0.12748	0.313632	0.385486	0.316934	μg/g
258POS		SM(d36:4+pO)+H	SM(d36:4+pO)+H	SM	(d36:4+pO)	(d36:4+pO)				C41 H78 O7 N2 P1	741.554	9.60547	0.0172038	2.39115	2.32675	1.97482	2.30558	1.92601	1.9595	0.817078	0.650071	0.836798	0.852675	1.2315	1.46096	1.44334	1.49307	μg/g
822NEG		FA(20:4)-H	FA(20:4)-H	FA	(20:4)	(20:4)				O2 H31 C20	303.233	4.28865	0.0134456	2.38849	3.58247	3.80634	3.85004	3.99169	4.10608	1.38483	1.25353	1.41131	1.28713	2.75896	2.56182	2.52726	2.59614	μg/g
1080NEG		PC(17:0/18:1)+HCOO	PC(35:1)+HCOO	PC	(17:0/18:1)	(17:0)	(18:1)			C44 H85 O10 N1 P1	818.592	11.5188	0.0126322	2.38711	6.91435	6.78404	7.25964	8.11721	6.43711	2.85743	2.52958	2.54939	2.56398	4.37637	5.04075	5.16496	5.07375	μg/g
928NEG		PE(34:0)-H	PE(34:0)-H	PE	(34:0)	(34:0)				C39 H77 O8 N1 P1	718.539	10.9687	0.0208627	2.38695	1.99581	1.84409	2.45618	2.19818	2.1533	0.918729	0.679927	0.784318	0.694907	1.38285	1.80916	1.76188	1.83617	μg/g
77POS		DG(12:0/18:2)+NH4	DG(30:2)+NH4	DG	(12:0/18:2)	(12:0)	(18:2)			C33 H64 O5 N1	554.478	10.283	0.028192	2.38229	6.41578	8.56901	8.79842	4.92477	7.01668	3.52811	2.72193	2.82345	3.51401	2.40841	7.42375	7.67554	7.2583	μg/g
413POS		PC(37:2)+H	PC(37:2)+H	PC	(37:2)	(37:2)				C45 H87 O8 N1 P1	800.616	11.6134	0.00986393	2.3704	2.56766	3.54819	3.18009	2.59475	3.05729	1.46202	1.28681	0.706155	0.999825	1.85129	2.10477	2.12899	2.08762	μg/g
222POS		DG(24:1/18:2)+NH4	DG(42:3)+NH4	DG	(24:1/18:2)	(24:1)	(18:2)			C45 H86 O5 N1	720.65	15.4896	0.0159471	2.35525	1.62683	2.02137	1.3082	1.58633	2.13639	0.681659	0.704068	0.630932	0.967789	0.700564	1.36782	1.33791	1.32628	μg/g
3POS		So(d18:1)+H	So(d18:1)+H	So	(d18:1)	(d18:1)				C18 H38 O2 N1	300.29	2.42394	0.0401745	2.34455	1.89201	3.17679	2.54809	1.96716	2.43343	1.09114	0.851543	0.893483	0.805659	1.48389	1.82947	1.86034	1.72225	μg/g
560POS		SM(d45:4)+H	SM(d45:4)+H	SM	(d45:4)	(d45:4)				C50 H96 O6 N2 P1	851.7	14.6078	0.0173814	2.3307	0.258141	0.245769	0.303553	0.197504	0.277355	0.104093	0.0957504	0.0910685	0.0993784	0.159897	0.179411	0.177392	0.183534	μg/g
989NEG		SM(d18:0+pO/16:0)+HCOO	SM(d34:0+pO)+HCOO	SM	(d18:0+pO/16:0)	(d18:0+pO)	(16:0)			C40 H82 O9 N2 P1	765.576	9.35074	0.00675303	2.30925	2.48193	2.20345	2.22439	2.47607	2.1956	0.976508	0.73431	0.915186	0.847624	1.54162	1.71852	1.73295	1.70996	μg/g
939NEG		PE(36:2p)-H	PE(36:2p)-H	PE	(36:2p)	(36:2p)				C41 H77 O7 N1 P1	726.544	11.8825	0.0144566	2.29932	11.2967	12.5179	14.8046	11.0335	26.0299	6.19373	6.28619	5.3056	6.71977	8.40996	10.1579	10.4559	10.3098	μg/g
183POS		DG(18:0/22:4)+NH4	DG(40:4)+NH4	DG	(18:0/22:4)	(18:0)	(22:4)			C43 H80 O5 N1	690.603	13.8202	0.0278085	2.28762	5.81567	4.70653	5.68728	6.15357	6.98055	2.51203	2.42251	2.39767	2.56255	2.93237	4.24938	4.46243	4.45922	μg/g
1102NEG		PI(16:0/18:2)-H	PI(34:2)-H	PI	(16:0/18:2)	(16:0)	(18:2)			C43 H78 O13 N0 P1	833.519	9.13883	0.0300035	2.28069	4.09248	4.13136	3.63571	4.88345	4.00907	1.95724	1.47616	1.68697	1.53516	2.4435	3.46795	3.28526	3.30368	μg/g
985NEG		SM(d18:0+pO/16:1)+HCOO	SM(d34:1+pO)+HCOO	SM	(d18:0+pO/16:1)	(d18:0+pO)	(16:1)			C40 H80 O9 N2 P1	763.561	9.55483	0.00795438	2.25559	23.365	19.1885	19.9464	21.0678	18.2264	8.88154	6.75661	8.21378	7.82903	13.4486	14.4877	14.6892	14.4897	μg/g
61POS		LPC(20:5)+H	LPC(20:5)+H	LPC	(20:5)	(20:5)				C28 H49 O7 N1 P1	542.324	1.81862	0.027667	2.2386	0.15252	0.272291	0.151518	0.126742	0.199928	0.0796944	0.0614722	0.0546499	0.0883276	0.119233	0.14928	0.153418	0.157772	μg/g
456POS		PC(38:2)+H	PC(38:2)+H	PC	(38:2)	(38:2)				C46 H89 O8 N1 P1	814.632	12.1269	0.00697857	2.23232	7.44024	7.97891	9.1748	7.24042	7.86331	3.6144	2.70293	3.31608	2.96499	5.18479	6.26521	6.3068	6.21941	μg/g
1182NEG		PC(22:1/18:2)+HCOO	PC(40:3)+HCOO	PC	(22:1/18:2)	(22:1)	(18:2)			C49 H91 O10 N1 P1	884.639	12.1543	0.0415398	2.20601	1.50561	1.53506	1.49307	2.15082	1.18157	0.948509	0.750719	0.581323	0.47952	0.805708	1.25054	1.34282	1.34713	μg/g
245POS		PC(33:0e)+H	PC(33:0e)+H	PC	(33:0e)	(33:0e)				C41 H85 O7 N1 P1	734.606	12.087	0.00582829	2.20242	0.502385	0.507783	0.53285	0.436604	0.51244	0.357372	0.0207479	0.0237067	0.306843	0.422843	0.302342	0.299189	0.299448	μg/g
971NEG		PE(38:2p)-H	PE(38:2p)-H	PE	(38:2p)	(38:2p)				C43 H81 O7 N1 P1	754.576	12.85	0.0221121	2.19499	1.55041	2.00203	1.70493	1.57383	1.66669	0.915015	0.508255	0.524688	0.683318	1.24023	1.40755	1.46875	1.42385	μg/g
1136NEG	Y	PC(16:0/22:4)+HCOO	PC(38:4)+HCOO	PC	(16:0/22:4)	(16:0)	(22:4)			C47 H85 O10 N1 P1	854.592	10.714	0.00500273	2.18376	35.8544	31.7071	36.3094	37.7736	34.1304	16.0459	12.8938	14.2189	15.1763	22.157	26.8702	27.046	26.7816	μg/g
1162NEG		SM(d24:0+pO/18:2)+HCOO	SM(d42:2+pO)+HCOO	SM	(d24:0+pO/18:2)	(d24:0+pO)	(18:2)			C48 H94 O9 N2 P1	873.67	11.5709	0.00859642	2.1796	1.20424	1.05865	1.18	1.0806	1.18395	0.504996	0.433294	0.410478	0.419776	0.850028	0.82612	0.833072	0.840443	μg/g
838NEG		LPS(18:2)-H	LPS(18:2)-H	LPS	(18:2)	(18:2)				C24 H43 O9 N1 P1	520.268	1.81903	0.012565	2.17328	0.569204	0.344488	0.333847	0.586342	0.486609	0.19771	0.164275	0.18982	0.187748	0.328183	0.389743	0.383736	0.380184	μg/g
1197NEG		PC(18:1/24:0)+HCOO	PC(42:1)+HCOO	PC	(18:1/24:0)	(18:1)	(24:0)			C51 H99 O10 N1 P1	916.701	15.062	0.00395381	2.14122	0.491445	0.70668	0.861941	0.783648	1.98725	0.424213	0.432232	0.395339	0.395327	0.609055	0.67102	0.66805	0.673341	μg/g
1003NEG		PC(16:1/16:1)+HCOO	PC(32:2)+HCOO	PC	(16:1/16:1)	(16:1)	(16:1)			C41 H77 O10 N1 P1	774.529	9.1954	0.00526866	2.13978	8.54082	9.81514	9.35575	9.07547	8.0433	4.08885	3.29904	4.23898	3.60849	5.71566	6.46193	6.50492	6.52958	μg/g
173POS	Y	DG(18:1/22:6)+NH4	DG(40:7)+NH4	DG	(18:1/22:6)	(18:1)	(22:6)			C43 H74 O5 N1	684.556	11.8153	0.0081793	2.13961	29.3414	37.5023	32.6063	37.3599	54.1042	19.0271	18.232	15.4234	16.5247	20.0213	31.6535	31.4892	31.1494	μg/g
146POS		Cer(d18:0/24:0)+H	Cer(d42:0)+H	Cer	(d18:0/24:0)	(d18:0)	(24:0)			C42 H86 O3 N1	652.66	16.0842	0.0148989	2.11935	0.146566	0.176795	0.13273	0.12087	0.116227	0.0842829	0.0520323	0.0696012	0.0623458	0.0588135	0.106176	0.108894	0.106089	μg/g
866NEG		LPC(20:4)+HCOO	LPC(20:4)+HCOO	LPC	(20:4)	(20:4)				C29 H51 O9 N1 P1	588.331	2.1071	0.00840238	2.11667	10.0475	11.6911	9.53397	10.3625	10.3074	5.74611	3.56304	3.16014	4.47907	7.59141	8.38133	8.28311	8.24639	μg/g
370POS		PC(36:3)+H	PC(36:3)+H	PC	(36:3)	(36:3)				C44 H83 O8 N1 P1	784.585	10.9084	0.163851	2.11031	14.3961	14.1844	14.3857	10.6654	11.3519	7.00145	5.25745	3.23597	6.29722	9.00123	7.41787	5.44149	7.26268	μg/g
983NEG	Y	PE(16:0/22:6)-H	PE(38:6)-H	PE	(16:0/22:6)	(16:0)	(22:6)			C43 H73 O8 N1 P1	762.508	10.1293	0.0175209	2.10581	149.023	177.885	202.797	193.616	171.523	72.827	54.6176	80.668	74.9804	141.848	164.38	167.886	170.209	μg/g
474POS		PC(39:5)+H	PC(39:5)+H	PC	(39:5)	(39:5)				C47 H85 O8 N1 P1	822.601	11.7708	0.0166643	2.10288	0.569969	0.721476	0.748199	0.582894	0.724701	0.402608	0.24226	0.222107	0.322247	0.402521	0.538651	0.551134	0.533619	μg/g
1107NEG		PC(18:0/18:0)+HCOO	PC(36:0)+HCOO	PC	(18:0/18:0)	(18:0)	(18:0)			C45 H89 O10 N1 P1	834.623	12.8424	0.00912578	2.09116	4.99016	6.42965	7.50088	4.82735	5.20584	3.08991	3.0936	1.35476	2.13599	4.17157	3.10035	3.04524	3.08206	μg/g
291POS		PC(34:4)+H	PC(34:4)+H	PC	(34:4)	(34:4)				C42 H77 O8 N1 P1	754.538	10.205	0.15486	2.08707	12.0852	6.20318	12.0819	10.5753	11.8928	3.74018	3.95703	4.42556	5.04458	8.14974	7.33625	9.67563	9.78483	μg/g
426POS		PC(38:6)+H	PC(38:6)+H	PC	(18:2/20:4)	(18:2)	(20:4)			C46 H81 O8 N1 P1	806.569	9.42628	0.00439665	2.07995	9.62951	16.7377	14.7835	10.7909	12.2253	6.31609	4.77551	4.52643	6.01362	9.2185	10.4525	10.4113	10.3611	μg/g
162POS		Cer(d18:0+pO/24:0)+H	Cer(d42:0+pO)+H	Cer	(d18:0+pO/24:0)	(d18:0+pO)	(24:0)			C42 H86 O4 N1	668.655	14.9662	0.00577554	2.07406	0.113346	0.163245	0.109768	0.112387	0.0981107	0.0615046	0.0507846	0.061593	0.0540378	0.0598512	0.093122	0.0940702	0.0931493	μg/g
1158NEG		SM(d43:3)+HCOO	SM(d43:3)+HCOO	SM	(d43:3)	(d43:3)				C49 H94 O8 N2 P1	869.675	12.4871	0.00452863	2.07344	0.622922	0.553871	0.700489	0.704363	0.557064	0.26134	0.222796	0.254377	0.260172	0.51508	0.433774	0.437412	0.436923	μg/g
902NEG		PA(35:2)-H	PA(35:2)-H	PA	(35:2)	(35:2)				C38 H70 O8 N0 P1	685.481	10.1462	0.0160885	2.05552	0.773335	0.452198	0.961505	1.06991	0.781201	0.594286	0.283202	0.288147	0.164722	0.63418	0.748669	0.743227	0.766388	μg/g
148POS		DG(16:1/22:6)+NH4	DG(38:7)+NH4	DG	(16:1/22:6)	(16:1)	(22:6)			C41 H70 O5 N1	656.525	10.8326	0.00175002	2.03906	11.6154	10.9801	11.2836	10.2079	16.7152	6.0378	5.93363	5.69877	5.8298	6.31862	10.2035	10.1767	10.1697	μg/g
938NEG		PA(38:3)-H	PA(38:3)-H	PA	(38:3)	(38:3)				C41 H74 O8 N0 P1	725.513	10.3794	0.0148781	2.03904	0.649584	0.225418	0.342438	0.230188	0.486611	0.100812	0.196872	0.146155	0.291537	0.213226	0.276714	0.27433	0.282377	μg/g
676POS		TG(20:0e/16:0/20:4)+NH4	TG(56:4e)+NH4	TG	(20:0e/16:0/20:4)	(20:0e)	(16:0)	(20:4)		C59 H112 O5 N1	914.854	23.1889	0.0218474	2.03151	1.49793	1.94333	1.38852	1.23727	1.86373	0.831823	0.666147	0.698958	0.834529	0.872426	1.40646	1.38198	1.44321	μg/g
1186NEG		PI(18:0/20:3)-H	PI(38:3)-H	PI	(18:0/20:3)	(18:0)	(20:3)			C47 H84 O13 N0 P1	887.566	10.4245	0.0151071	2.03148	6.61437	5.71774	5.73122	8.08616	6.50179	3.50064	2.65124	2.92737	2.77704	4.21639	5.17612	5.02437	5.07815	μg/g
940NEG		PA(38:2)-H	PA(38:2)-H	PA	(38:2)	(38:2)				C41 H76 O8 N0 P1	727.528	11.2346	0.0239852	2.02461	0.894281	0.304773	0.343148	0.337046	0.662324	0.165608	0.248216	0.191561	0.362657	0.2873	0.393603	0.408192	0.411983	μg/g
1163NEG		SM(d42:2+pO)+HCOO	SM(d42:2+pO)+HCOO	SM	(d42:2+pO)	(d42:2+pO)				C48 H94 O9 N2 P1	873.67	12.5023	0.0124558	1.96873	3.17959	3.30952	2.93051	2.45364	2.8026	1.46855	1.38589	1.35441	1.33986	1.90579	2.15411	2.17234	2.11964	μg/g
127POS		Cer(d18:0/22:0)+H	Cer(d40:0)+H	Cer	(d18:0/22:0)	(d18:0)	(22:0)			C40 H82 O3 N1	624.629	14.866	0.00565643	1.96673	0.131243	0.165614	0.121167	0.120122	0.113146	0.081808	0.0538156	0.0733339	0.058321	0.0638762	0.103601	0.104595	0.103555	μg/g
1022NEG	Y	PE(18:1/22:6)-H	PE(40:7)-H	PE	(18:1/22:6)	(18:1)	(22:6)			C45 H75 O8 N1 P1	788.524	10.1884	0.0163526	1.95881	124.354	199.134	215.593	178.335	169.386	76.3951	56.1707	83.2671	82.215	154.676	192.974	192.829	198.416	μg/g
1075NEG		PC(18:0e/18:2)+HCOO	PC(36:2e)+HCOO	PC	(18:0e/18:2)	(18:0e)	(18:2)			C45 H87 O9 N1 P1	816.612	11.857	0.0193394	1.9544	3.55167	3.27073	5.39185	4.31717	7.80228	3.17284	2.67869	1.87661	2.29537	2.42721	3.9205	4.06498	3.94698	μg/g
941NEG		PE(17:0/18:2)-H	PE(35:2)-H	PE	(17:0/18:2)	(17:0)	(18:2)			C40 H75 O8 N1 P1	728.524	11.0626	0.00531078	1.95092	2.01103	0.770683	0.774363	0.898393	0.84048	0.394768	0.507986	0.298461	0.594032	0.918831	0.682452	0.68974	0.686143	μg/g
353POS		PE(18:1p/22:4)+H	PE(40:5p)+H	PE	(18:1p/22:4)	(18:1p)	(22:4)			C45 H81 O7 N1 P1	778.575	11.6525	0.0389141	1.94912	7.88403	11.1452	9.14045	7.07171	15.3334	4.10234	3.46022	2.9677	3.63661	11.7806	8.00572	8.45534	7.84757	μg/g
878NEG		LPC(22:5)+HCOO	LPC(22:5)+HCOO	LPC	(22:5)	(22:5)				C31 H53 O9 N1 P1	614.346	2.19716	0.125334	1.93419	0.553524	0.586061	0.70744	0.872875	0.663099	0.368064	0.227472	0.0975004	0.496608	0.55941	0.553812	0.438625	0.545562	μg/g
860NEG		LPI(16:0)-H	LPI(16:0)-H	LPI	(16:0)	(16:0)				C25 H48 O12 N0 P1	571.289	2.10262	0.0126857	1.92932	0.915937	0.964809	1.19848	1.09784	0.850046	0.596797	0.370159	0.517396	0.4166	0.704682	0.738716	0.724622	0.742251	μg/g
1093NEG		SM(d22:1/18:1)+HCOO	SM(d40:2)+HCOO	SM	(d22:1/18:1)	(d22:1)	(18:1)			C46 H90 O8 N2 P1	829.644	11.9332	0.00721194	1.88958	19.1371	18.526	21.0151	19.2109	18.4736	11.6591	9.02286	2.89996	9.98501	17.43	12.2426	12.3973	12.2448	μg/g
1133NEG		SM(d22:0/20:4)+HCOO	SM(d42:4)+HCOO	SM	(d22:0/20:4)	(d22:0)	(20:4)			C48 H90 O8 N2 P1	853.644	11.2188	0.0371087	1.8831	18.9965	15.8625	13.4352	18.6831	16.3078	8.16525	6.48868	9.03085	8.24133	12.3015	12.3739	13.2528	13.1461	μg/g
165POS		SM(d32:2)+H	SM(d32:2)+H	SM	(d32:2)	(d32:2)				C37 H74 O6 N2 P1	673.528	7.62826	0.0171803	1.8766	0.08694	0.0692565	0.0898228	0.0704523	0.0613636	0.0394503	0.0320906	0.0357712	0.0414832	0.0525452	0.0562227	0.0552764	0.0572085	μg/g
475POS		PC(39:5)+H	PC(39:5)+H	PC	(39:5)	(39:5)				C47 H85 O8 N1 P1	822.601	10.7027	0.010463	1.87316	0.445235	0.621887	0.649271	0.629266	0.665181	0.31496	0.26561	0.251396	0.297386	0.478005	0.508885	0.513866	0.519634	μg/g
618POS		TG(16:0e/16:0/22:6)+NH4	TG(54:6e)+NH4	TG	(16:0e/16:0/22:6)	(16:0e)	(16:0)	(22:6)		C57 H104 O5 N1	882.791	21.3243	0.0193136	1.87079	3.32548	4.68526	4.32063	3.11382	6.57874	6.51959	1.42518	1.12475	1.17007	1.53293	3.05759	3.11834	3.17802	μg/g
1184NEG		PI(16:0/22:4)-H	PI(38:4)-H	PI	(16:0/22:4)	(16:0)	(22:4)			C47 H82 O13 N0 P1	885.55	9.74054	0.00341936	1.86333	1.75481	1.63107	1.74614	2.51895	2.03845	0.683988	1.01408	1.02893	1.01252	1.46054	1.8248	1.81338	1.82337	μg/g
1115NEG		PC(17:0/20:4)+HCOO	PC(37:4)+HCOO	PC	(17:0/20:4)	(17:0)	(20:4)			C46 H83 O10 N1 P1	840.576	10.4716	0.0033796	1.86234	4.2495	4.95773	5.05305	5.23761	5.0067	2.43787	2.21209	2.01658	2.39545	4.09598	3.57071	3.5795	3.59464	μg/g
46POS		Cer(d17:1/16:0)+H	Cer(d33:1)+H	Cer	(d17:1/16:0)	(d17:1)	(16:0)			C33 H66 O3 N1	524.504	10.77	0.00781451	1.86182	0.166317	0.239984	0.153788	0.145777	0.161415	0.0978633	0.0861571	0.103715	0.0754752	0.102614	0.141346	0.140505	0.142697	μg/g
1055NEG		PI(16:0/16:1)-H	PI(32:1)-H	PI	(16:0/16:1)	(16:0)	(16:1)			C41 H76 O13 N0 P1	807.503	8.88673	0.0448075	1.8568	0.598802	0.66986	0.414671	0.627589	0.564043	0.311952	0.26598	0.326908	0.240023	0.403484	0.510899	0.47225	0.474221	μg/g
842NEG		LPE(22:5)-H	LPE(22:5)-H	LPE	(22:5)	(22:5)				C27 H45 O7 N1 P1	526.294	2.21163	0.0128792	1.85609	1.21109	0.832074	0.471743	0.836065	0.46826	0.47952	0.252401	0.36502	0.414478	0.546264	0.566701	0.554132	0.55436	μg/g
1203NEG		PE(56:7)-H	PE(56:7)-H	PE	(56:7)	(56:7)				C61 H107 O8 N1 P1	1012.77	15.1439	0.0250967	1.85108	0.239057	0.136714	0.206766	0.16622	0.16229	0.105509	0.0580391	0.0957379	0.0720869	0.160799	0.118034	0.123861	0.119547	μg/g
484POS		PC(40:10)+H	PC(40:10)+H	PC	(40:10)	(40:10)				C48 H77 O8 N1 P1	826.538	8.93602	0.00856619	1.85034	0.133523	0.23487	0.237204	0.164666	0.150238	0.10498	0.0796211	0.0737933	0.0986721	0.14041	0.16726	0.169029	0.166188	μg/g
373POS	Y	PC(36:2)+H	PC(36:2)+H	PC	(18:0/18:2)	(18:0)	(18:2)			C44 H85 O8 N1 P1	786.601	11.2898	0.00438116	1.85033	254.264	263.797	279.558	230.848	252.524	143.292	116.718	105.109	154.984	172.202	218.108	217.295	216.211	μg/g
1171NEG		PC(18:1/22:5)+HCOO	PC(40:6)+HCOO	PC	(18:1/22:5)	(18:1)	(22:5)			C49 H85 O10 N1 P1	878.592	10.3391	0.0390804	1.84807	3.91837	2.66409	3.52151	7.86487	3.86773	2.81795	1.98445	1.35869	2.15839	3.4964	2.68203	2.87454	2.6954	μg/g
396POS		PC(37:5)+H	PC(37:5)+H	PC	(37:5)	(37:5)				C45 H81 O8 N1 P1	794.569	9.74981	0.0336938	1.82224	0.237017	0.340422	0.295602	0.229601	0.328079	0.130142	0.127414	0.1153	0.168235	0.244053	0.236195	0.249945	0.23563	μg/g
518POS		PC(40:5)+H	PC(40:5)+H	PC	(40:5)	(40:5)				C48 H87 O8 N1 P1	836.616	12.1203	0.0347844	1.81597	1.4446	1.54208	1.51538	1.63118	1.58105	0.819481	0.718712	0.69757	0.84282	1.16943	1.46307	1.43622	1.53562	μg/g
1077NEG		SM(d39:1)+HCOO	SM(d39:1)+HCOO	SM	(d39:1)	(d39:1)				C45 H90 O8 N2 P1	817.644	12.4379	0.0110644	1.81454	5.60842	7.08813	6.4936	6.52347	6.16898	3.34536	2.87165	2.89481	3.24135	5.21743	4.93982	4.98146	4.87328	μg/g
771POS		TG(18:1/22:6/22:6)+NH4	TG(62:13)+NH4	TG	(18:1/22:6/22:6)	(18:1)	(22:6)	(22:6)		C65 H104 O6 N1	994.786	17.8984	0.0122653	1.81424	0.251776	0.355789	0.406895	0.278943	0.610232	0.283406	0.234202	0.156406	0.178728	0.196531	0.332944	0.333895	0.340505	μg/g
764POS		TG(18:0/20:1/22:4)+NH4	TG(60:5)+NH4	TG	(18:0/20:1/22:4)	(18:0)	(20:1)	(22:4)		C63 H116 O6 N1	982.88	22.7861	0.044187	1.81064	0.554049	0.549786	0.536192	0.429323	0.800251	0.329975	0.283307	0.310683	0.320512	0.340382	0.532758	0.574998	0.533506	μg/g
176POS		DG(18:1/22:5)+NH4	DG(40:6)+NH4	DG	(18:1/22:5)	(18:1)	(22:5)			C43 H76 O5 N1	686.572	12.1206	0.0125623	1.80943	8.62966	11.8588	14.6606	10.0072	13.0693	7.43369	7.83162	4.98016	6.74899	5.18452	9.78945	9.76343	9.56645	μg/g
770POS		TG(18:2/22:6/22:6)+NH4	TG(62:14)+NH4	TG	(18:2/22:6/22:6)	(18:2)	(22:6)	(22:6)		C65 H102 O6 N1	992.77	16.8683	0.0510459	1.80751	0.18222	0.231982	0.221938	0.14101	0.374859	0.159591	0.150656	0.086849	0.10879	0.13146	0.197994	0.2142	0.218274	μg/g
131POS	Y	DG(18:3/18:2)+NH4	DG(36:5)+NH4	DG	(18:3/18:2)	(18:3)	(18:2)			C39 H70 O5 N1	632.525	10.8982	0.00720385	1.80521	61.0579	53.1776	48.143	44.718	82.6881	32.8526	32.9354	27.4915	34.0936	33.1538	47.8373	48.4619	48.4134	μg/g
132POS	Y	DG(18:2/18:2)+NH4	DG(36:4)+NH4	DG	(18:2/18:2)	(18:2)	(18:2)			C39 H72 O5 N1	634.541	11.5783	0.0057496	1.79629	603.209	626.866	504.741	509.997	801.198	337.211	354.719	280.009	362.552	361.235	535.25	531.215	529.252	μg/g
1140NEG		PI(16:0/20:4)-H	PI(36:4)-H	PI	(16:0/20:4)	(16:0)	(20:4)			C45 H78 O13 N0 P1	857.519	8.98312	0.0130143	1.78751	17.0291	15.7758	13.9307	18.4688	16.872	10.5208	7.13266	7.91212	7.84082	12.5102	13.7278	13.4569	13.3976	μg/g
747POS		TG(18:2/20:4/22:6)+NH4	TG(60:12)+NH4	TG	(18:2/20:4/22:6)	(18:2)	(20:4)	(22:6)		C63 H102 O6 N1	968.77	17.3487	0.0297167	1.78698	0.319718	0.434904	0.430225	0.267195	0.927209	0.322287	0.325361	0.193861	0.206206	0.283722	0.464455	0.48891	0.464708	μg/g
1012NEG		PE(40:4p)-H	PE(40:4p)-H	PE	(40:4p)	(40:4p)				C45 H81 O7 N1 P1	778.576	12.4763	0.00602614	1.77877	16.5087	14.8616	4.74169	3.78675	17.631	6.4875	6.6015	2.57735	6.43807	10.238	12.2341	12.357	12.3677	μg/g
59POS		Cer(d18:0/16:0)+H	Cer(d34:0)+H	Cer	(d18:0/16:0)	(d18:0)	(16:0)			C34 H70 O3 N1	540.535	11.6443	0.00716309	1.76998	1.43351	1.48515	1.10909	1.06943	1.25501	0.835242	0.652872	0.694971	0.676342	0.729415	1.09785	1.11131	1.09744	μg/g
125POS		DG(17:1/18:2)+NH4	DG(35:3)+NH4	DG	(17:1/18:2)	(17:1)	(18:2)			C38 H72 O5 N1	622.541	11.8744	0.0130782	1.76461	10.1498	10.2744	8.50197	8.95538	11.7338	5.67977	5.76659	4.94921	5.66961	6.05176	9.22742	9.21176	9.01275	μg/g
90POS		LPS(22:5)+H	LPS(22:5)+H	LPS	(22:5)	(22:5)				C28 H47 O9 N1 P1	572.298	2.046	0.0107023	1.74784	2.22015	1.23729	1.22109	2.32449	1.2777	1.16488	0.124772	0.886849	0.8574	1.70378	1.39587	1.42437	1.40169	μg/g
561POS		PC(42:11)+H	PC(42:11)+H	PC	(42:11)	(42:11)				C50 H79 O8 N1 P1	852.554	9.13897	0.0119618	1.73637	0.764658	1.60453	1.43379	1.35923	1.13676	0.889411	0.483038	0.419096	0.765298	1.07083	1.10411	1.12154	1.09556	μg/g
109POS		DG(15:0/18:2)+NH4	DG(33:2)+NH4	DG	(15:0/18:2)	(15:0)	(18:2)			C36 H70 O5 N1	596.525	11.7949	0.0276556	1.73292	4.56086	4.79863	3.85841	4.03048	6.1312	2.42606	2.6561	2.197	2.71339	3.49889	4.21291	4.34937	4.11677	μg/g
490POS		PC(40:9)+H	PC(40:9)+H	PC	(40:9)	(40:9)				C48 H79 O8 N1 P1	828.554	8.41822	0.0157315	1.73108	0.0510017	0.151431	0.1042	0.0784797	0.100837	0.0554262	0.0579667	0.0304941	0.068009	0.0688237	0.0985155	0.100368	0.10165	μg/g
410POS		PC(37:3)+H	PC(37:3)+H	PC	(37:3)	(37:3)				C45 H85 O8 N1 P1	798.601	10.9179	0.106502	1.72532	0.56463	0.624345	0.598227	0.616372	0.754327	0.603248	0.334606	0.360463	0.358884	0.173129	0.627745	0.743564	0.771051	μg/g
135POS	Y	DG(18:1/18:2)+NH4	DG(36:3)+NH4	DG	(18:1/18:2)	(18:1)	(18:2)			C39 H74 O5 N1	636.556	12.343	0.012053	1.72409	1265.74	1397.77	1203.76	1198.86	1563.26	767.142	727.285	755.021	791.322	804.39	1115.24	1108.49	1089.56	μg/g
960NEG		PA(40:6)-H	PA(40:6)-H	PA	(40:6)	(40:6)				C43 H72 O8 N0 P1	747.497	9.80412	0.0169606	1.69903	0.20955	0.0557744	0.104493	0.0596569	0.171837	0.0434214	0.0865595	0.0491548	0.101298	0.0734801	0.0962491	0.0953902	0.0985623	μg/g
1095NEG	Y	PS(39:1)-H	PS(39:1)-H	PS	(39:1)	(39:1)				C45 H85 O10 N1 P1	830.592	11.268	0.0128532	1.69794	82.4164	62.4235	95.7355	70.0682	77.6295	47.8449	39.8687	43.3306	44.9306	52.6983	67.8065	66.5212	66.1765	μg/g
1004NEG		PE(18:1p/22:5)-H	PE(40:6p)-H	PE	(18:1p/22:5)	(18:1p)	(22:5)			C45 H77 O7 N1 P1	774.544	10.9662	0.00673253	1.69429	4.77308	4.7054	9.55475	5.57361	6.48286	3.41594	3.27665	3.01614	3.26888	5.37205	5.05966	5.10345	5.12731	μg/g
528POS		PC(40:4)+H	PC(40:4)+H	PC	(20:0/20:4)	(20:0)	(20:4)			C48 H89 O8 N1 P1	838.632	12.058	0.0069393	1.69106	1.84701	2.22808	2.16521	1.73626	1.7778	1.21913	0.981435	0.898031	1.11742	1.55219	1.82145	1.8217	1.84356	μg/g
151POS		DG(18:2/20:4)+NH4	DG(38:6)+NH4	DG	(18:2/20:4)	(18:2)	(20:4)			C41 H72 O5 N1	658.541	11.3504	0.0109188	1.68751	18.3674	19.0415	18.1503	18.6762	25.6909	12.1393	12.258	10.2345	10.8412	13.742	17.9396	17.5549	17.7898	μg/g
704POS		TG(18:2/17:1/22:6)+NH4	TG(57:9)+NH4	TG	(18:2/17:1/22:6)	(18:2)	(17:1)	(22:6)		C60 H102 O6 N1	932.77	17.6961	0.0101344	1.68727	0.519288	0.618959	0.523404	0.226724	1.00216	0.470584	0.372288	0.256522	0.301758	0.311994	0.514498	0.513159	0.522826	μg/g
156POS	Y	DG(20:1/18:2)+NH4	DG(38:3)+NH4	DG	(20:1/18:2)	(20:1)	(18:2)			C41 H78 O5 N1	664.587	13.3015	0.00604188	1.68278	66.5364	79.8072	51.06	55.045	83.3078	37.5636	38.8558	34.0727	45.8502	43.1824	57.3582	56.7914	56.7367	μg/g
1143NEG		PS(41:1)-H	PS(41:1)-H	PS	(41:1)	(41:1)				C47 H89 O10 N1 P1	858.623	12.0775	0.0145388	1.68006	3.33922	1.89528	3.2788	2.78218	3.18223	1.85217	1.4475	1.48979	1.67791	2.14999	2.59185	2.52608	2.52937	μg/g
1040NEG		PC(16:0/18:3)+HCOO	PC(34:3)+HCOO	PC	(16:0/18:3)	(16:0)	(18:3)			C43 H79 O10 N1 P1	800.545	9.72728	0.0123878	1.67172	4.08374	4.60103	3.96204	4.11692	3.85866	2.3287	2.04226	2.21986	2.10977	3.63546	3.25431	3.27665	3.33333	μg/g
178POS		DG(18:1/22:4)+NH4	DG(40:5)+NH4	DG	(18:1/22:4)	(18:1)	(22:4)			C43 H78 O5 N1	688.587	12.9597	0.0118218	1.66999	6.22364	7.6658	7.759	7.56154	9.29216	5.32173	4.17397	4.67649	4.19798	4.6852	7.0175	6.93497	7.10089	μg/g
705POS		TG(18:2/17:1/22:6)+NH4	TG(57:9)+NH4	TG	(18:2/17:1/22:6)	(18:2)	(17:1)	(22:6)		C60 H102 O6 N1	932.77	18.1636	0.0168256	1.65353	0.454538	0.555606	0.598641	0.33509	1.0371	0.415275	0.414223	0.272778	0.320367	0.380147	0.521616	0.529772	0.539439	μg/g
967NEG	Y	PE(38:4p)-H	PE(38:4p)-H	PE	(38:4p)	(38:4p)				C43 H77 O7 N1 P1	750.544	11.5522	0.00854807	1.65242	51.6887	39.34	55.7196	48.9091	50.8242	27.998	23.8342	25.2092	26.2876	45.835	39.1841	39.2669	39.8047	μg/g
942NEG		PE(36:1p)-H	PE(36:1p)-H	PE	(36:1p)	(36:1p)				C41 H79 O7 N1 P1	728.56	12.7774	0.00571553	1.65211	10.9791	8.82695	13.0804	12.3939	20.2021	7.64914	8.72181	6.24242	7.0644	9.95776	10.4509	10.5034	10.5707	μg/g
129POS		DG(17:0/18:1)+NH4	DG(35:1)+NH4	DG	(17:0/18:1)	(17:0)	(18:1)			C38 H76 O5 N1	626.572	13.628	0.0136908	1.64682	1.91601	2.04314	1.71242	1.81053	2.55835	1.27392	1.11419	1.02805	1.31271	1.368	1.85835	1.82342	1.8727	μg/g
110POS		DG(15:0/18:1)+NH4	DG(33:1)+NH4	DG	(15:0/18:1)	(15:0)	(18:1)			C36 H72 O5 N1	598.541	12.584	0.000939118	1.64269	1.95482	1.97345	1.78804	1.75069	2.39604	1.38756	1.12675	1.07603	1.09471	1.31916	1.56718	1.57009	1.56905	μg/g
19POS		LPC(15:0)+H	LPC(15:0)+H	LPC	(15:0)	(15:0)				C23 H49 O7 N1 P1	482.324	3.977	0.00859648	1.63322	10.1456	9.3068	9.59202	9.26066	9.01803	6.20881	4.9041	5.03207	4.68842	8.14189	7.68552	7.56639	7.67395	μg/g
507POS		SM(d44:6)+H	SM(d44:6)+H	SM	(d44:6)	(d44:6)				C49 H90 O6 N2 P1	833.653	12.0852	0.0209687	1.62931	29.7175	19.2288	28.6732	25.3656	28.0978	13.7582	13.3033	15.0886	15.4353	22.8675	22.1339	22.2092	22.984	μg/g
1008NEG		PE(18:0e/22:6)-H	PE(40:6e)-H	PE	(18:0e/22:6)	(18:0e)	(22:6)			C45 H79 O7 N1 P1	776.56	11.7924	0.00792533	1.62825	16.1509	15.8123	18.2328	15.2723	17.1758	9.7996	8.88886	8.35507	8.99339	14.7195	13.5753	13.6927	13.7919	μg/g
749POS		TG(18:1/20:4/22:6)+NH4	TG(60:11)+NH4	TG	(18:1/20:4/22:6)	(18:1)	(20:4)	(22:6)		C63 H104 O6 N1	970.786	18.3597	0.0202783	1.61838	1.77284	1.84266	2.21159	1.70307	3.37028	1.93768	1.47521	0.938425	1.08928	1.29479	1.90653	1.9464	1.98545	μg/g
1092NEG	Y	PC(16:0/20:3)+HCOO	PC(36:3)+HCOO	PC	(16:0/20:3)	(16:0)	(20:3)			C45 H83 O10 N1 P1	828.576	10.3806	0.032194	1.6168	67.617	104.394	68.1953	70.2144	58.8993	50.2942	40.0564	37.9237	40.8372	59.3146	63.9597	64.4192	67.8144	μg/g
1167NEG		PC(20:3/20:4)+HCOO	PC(40:7)+HCOO	PC	(20:3/20:4)	(20:3)	(20:4)			C49 H83 O10 N1 P1	876.576	9.41294	0.00930493	1.61609	0.666087	1.06098	1.0569	0.994743	1.03376	0.585632	0.4552	0.457829	0.604646	0.874537	0.850733	0.837185	0.837152	μg/g
927NEG		PE(18:0/16:0)-H	PE(34:0)-H	PE	(18:0/16:0)	(18:0)	(16:0)			C39 H77 O8 N1 P1	718.539	12.176	0.000616991	1.61481	2.16272	1.87145	2.15719	2.49065	2.12997	1.21995	1.11467	1.34633	1.11222	1.90234	1.77598	1.7756	1.77766	μg/g
1020NEG		PS(18:1/18:1)-H	PS(36:2)-H	PS	(18:1/18:1)	(18:1)	(18:1)			C42 H77 O10 N1 P1	786.529	10.3773	0.00757902	1.6148	9.79186	8.53953	7.59503	10.3677	10.0801	6.45905	5.45669	4.58292	4.39955	7.82012	7.57134	7.48191	7.4657	μg/g
150POS		DG(16:0/22:6)+NH4	DG(38:6)+NH4	DG	(16:0/22:6)	(16:0)	(22:6)			C41 H72 O5 N1	658.541	11.7589	0.0135902	1.60943	32.1263	33.8756	32.5513	35.2375	49.219	24.6331	21.2323	19.6113	21.9326	26.3017	31.7694	31.7817	31.0335	μg/g
1043NEG		PG(20:1/18:1)-H	PG(38:2)-H	PG	(20:1/18:1)	(20:1)	(18:1)			C44 H82 O10 N0 P1	801.565	10.467	0.168381	1.60835	1.23892	1.25272	1.51245	1.22763	1.55296	1.39699	0.763489	0.497479	0.757757	0.802684	0.901344	0.897777	0.660472	μg/g
363POS	Y	PC(36:4)+H	PC(36:4)+H	PC	(16:0/20:4)	(16:0)	(20:4)			C44 H81 O8 N1 P1	782.569	10.1758	0.00835652	1.60638	376.456	398.262	435.135	389.829	404.174	246.556	197.467	193.289	251.947	358.174	381.109	382.521	387.231	μg/g
1181NEG		SM(d44:3)+HCOO	SM(d44:3)+HCOO	SM	(d44:3)	(d44:3)				C50 H96 O8 N2 P1	883.691	12.9628	0.010553	1.60361	4.64633	3.30605	4.22707	4.28302	3.82249	2.55267	1.77396	2.35535	2.09367	3.87389	3.24577	3.27327	3.20527	μg/g
870NEG		LPI(18:2)-H	LPI(18:2)-H	LPI	(18:2)	(18:2)				C27 H48 O12 N0 P1	595.289	1.80585	0.0205096	1.60212	0.270354	0.278382	0.269616	0.354017	0.239122	0.212435	0.0989591	0.111996	0.196671	0.260954	0.256018	0.245807	0.249895	μg/g
145POS		DG(19:0/18:2)+NH4	DG(37:2)+NH4	DG	(19:0/18:2)	(19:0)	(18:2)			C40 H78 O5 N1	652.587	13.6865	0.0140263	1.59845	5.23678	5.60227	5.23625	5.14164	11.0589	3.58477	3.61924	5.13171	4.0556	3.80055	4.54723	4.57051	4.45085	μg/g
1188NEG		SM(d44:1)+HCOO	SM(d44:1)+HCOO	SM	(d44:1)	(d44:1)				C50 H100 O8 N2 P1	887.722	15.128	0.00545543	1.59756	1.15719	0.930584	1.07535	0.956052	0.911028	0.624494	0.452922	0.58998	0.538283	0.942991	0.800406	0.808689	0.802053	μg/g
1059NEG		PS(18:0/20:4)-H	PS(38:4)-H	PS	(18:0/20:4)	(18:0)	(20:4)			C44 H77 O10 N1 P1	810.529	10.2072	0.014996	1.59613	15.722	16.4841	12.7114	17.904	18.2708	11.3365	9.28137	7.67744	8.27899	14.2313	14.3413	13.9201	14.1753	μg/g
1131NEG	Y	PC(18:1/20:4)+HCOO	PC(38:5)+HCOO	PC	(18:1/20:4)	(18:1)	(20:4)			C47 H83 O10 N1 P1	852.576	10.1958	0.0123208	1.59321	61.9604	65.6896	72.7061	73.0652	62.0025	42.4635	33.652	35.2358	37.5315	61.65	63.805	64.8316	65.3739	μg/g
505POS		PC(40:7)+H	PC(40:7)+H	PC	(40:7)	(40:7)				C48 H83 O8 N1 P1	832.585	10.6744	0.0102483	1.59102	3.98385	3.17654	4.16149	3.85371	4.2211	2.1722	2.11526	1.98629	2.40573	3.51188	3.38991	3.33475	3.39846	μg/g
702POS		TG(18:0/18:0/20:4)+NH4	TG(56:4)+NH4	TG	(18:0/18:0/20:4)	(18:0)	(18:0)	(20:4)		C59 H110 O6 N1	928.833	22.2358	0.0128399	1.58874	5.12896	4.71575	4.27265	3.76782	5.82377	3.23517	2.64209	2.41859	2.99423	3.63305	4.08269	4.10788	4.18439	μg/g
186POS		TG(4:0/17:1/18:2)+NH4	TG(39:3)+NH4	TG	(4:0/17:1/18:2)	(4:0)	(17:1)	(18:2)		C42 H78 O6 N1	692.582	13.2928	0.0376378	1.58677	0.301818	0.269944	0.421424	0.119481	0.407152	0.222076	0.164517	0.168549	0.160419	0.242246	0.262004	0.245135	0.261675	μg/g
1087NEG		PC(18:3/18:2)+HCOO	PC(36:5)+HCOO	PC	(18:3/18:2)	(18:3)	(18:2)			C45 H79 O10 N1 P1	824.545	8.78174	0.0302307	1.58199	0.698446	1.00865	0.730001	0.594292	0.571241	0.419665	0.382496	0.410756	0.442004	0.622362	0.74882	0.71086	0.711008	μg/g
1089NEG		PC(18:2/18:2)+HCOO	PC(36:4)+HCOO	PC	(18:2/18:2)	(18:2)	(18:2)			C45 H81 O10 N1 P1	826.56	9.56092	0.00546665	1.56876	25.6993	34.6391	27.7501	26.9788	24.6792	16.8614	14.8071	15.8753	17.8143	23.7228	23.4038	23.5587	23.3047	μg/g
276POS		SM(d36:1+hO)+H	SM(d36:1+hO)+H	SM	(d36:1+hO)	(d36:1+hO)				C41 H84 O7 N2 P1	747.601	10.6918	0.0181721	1.56477	1.46473	1.12427	1.31415	1.22726	1.18874	0.957663	0.642357	0.712608	0.781265	0.944489	0.963666	0.953678	0.9879	μg/g
292POS		PE(18:0p/20:3)+H	PE(38:3p)+H	PE	(18:0p/20:3)	(18:0p)	(20:3)			C43 H81 O7 N1 P1	754.575	12.0007	0.0866883	1.56282	6.90995	8.8591	2.73345	5.54273	7.20086	5.16461	1.06486	0.826734	4.50525	8.43189	4.44343	4.52861	3.84861	μg/g
301POS	Y	PC(34:1)+H	PC(34:1)+H	PC	(34:1)	(34:1)				C42 H83 O8 N1 P1	760.585	11.0983	0.021799	1.55294	342.442	329.271	383.876	346.33	359.425	235.109	182.762	199.061	206.094	311.17	305.782	315.148	319.078	μg/g
1041NEG		PC(16:0/18:3)+HCOO	PC(34:3)+HCOO	PC	(16:0/18:3)	(16:0)	(18:3)			C43 H79 O10 N1 P1	800.545	9.33843	0.00681744	1.55071	11.7814	15.4007	13.5268	13.6195	11.3404	7.95352	6.64618	8.06689	8.14927	11.5318	10.6286	10.699	10.7744	μg/g
845NEG		PE(10:0/11:3)-H	PE(21:3)-H	PE	(10:0/11:3)	(10:0)	(11:3)			C26 H45 O8 N1 P1	530.289	3.317	0.00696834	1.54696	0.540535	0.476085	0.52794	0.623749	0.500662	0.392211	0.183088	0.269429	0.31741	0.563162	0.469206	0.470878	0.47555	μg/g
1139NEG		PC(18:0/20:3)+HCOO	PC(38:3)+HCOO	PC	(18:0/20:3)	(18:0)	(20:3)			C47 H87 O10 N1 P1	856.607	11.4943	0.00855702	1.54673	33.4827	29.9905	34.0973	31.3894	27.8674	20.5965	16.8909	18.2983	17.8618	27.7452	25.9321	25.5516	25.5515	μg/g
805POS		TG(69:5)+NH4	TG(69:5)+NH4	TG	(69:5)	(69:5)				C72 H134 O6 N1	1109.02	24.6567	0.0106002	1.53855	0.180406	0.222758	0.183451	0.127697	0.284198	0.164713	0.117638	0.095015	0.127935	0.143696	0.186853	0.190271	0.186787	μg/g
159POS		DG(20:1/18:1)+NH4	DG(38:2)+NH4	DG	(20:1/18:1)	(20:1)	(18:1)			C41 H80 O5 N1	666.603	14.188	0.0116483	1.53297	27.926	31.3513	23.3565	22.0606	28.8329	17.6761	16.6934	16.3811	17.5844	18.7685	24.301	24.2252	23.7813	μg/g
1113NEG		PS(40:4)-H	PS(40:4)-H	PS	(40:4)	(40:4)				C46 H81 O10 N1 P1	838.56	9.691	0.0306186	1.53047	0.113734	0.127087	0.159816	0.126556	0.157714	0.0737858	0.0729968	0.0587007	0.0987461	0.143284	0.127545	0.120063	0.124985	μg/g
1187NEG		PI(18:0/20:3)-H	PI(38:3)-H	PI	(18:0/20:3)	(18:0)	(20:3)			C47 H84 O13 N0 P1	887.566	10.72	0.0316135	1.52769	1.47249	1.77179	1.5842	2.42358	1.50588	1.16294	1.04481	1.00256	1.01728	1.50523	1.54916	1.50426	1.60226	μg/g
746POS		TG(16:0/22:6/22:6)+NH4	TG(60:12)+NH4	TG	(16:0/22:6/22:6)	(16:0)	(22:6)	(22:6)		C63 H102 O6 N1	968.77	17.871	0.0193885	1.52293	0.79179	0.96252	0.976239	0.666206	1.77812	0.800296	0.779138	0.499511	0.591062	0.727959	0.948211	0.967256	0.985709	μg/g
972NEG		PE(19:0/18:2)-H	PE(37:2)-H	PE	(19:0/18:2)	(19:0)	(18:2)			C42 H79 O8 N1 P1	756.555	11.9858	0.00577176	1.51919	0.532703	0.777251	0.46744	0.476604	0.530353	0.351298	0.320187	0.299377	0.32687	0.535056	0.443465	0.447272	0.448376	μg/g
850NEG		LPS(20:4)-H	LPS(20:4)-H	LPS	(20:4)	(20:4)				C26 H43 O9 N1 P1	544.268	1.803	0.0186942	1.51906	0.791502	0.511954	0.422588	0.885543	0.830531	0.429384	0.344855	0.354883	0.435879	0.700953	0.647608	0.625581	0.629005	μg/g
1101NEG	Y	PC(18:0/18:1)+HCOO	PC(36:1)+HCOO	PC	(18:0/18:1)	(18:0)	(18:1)			C45 H87 O10 N1 P1	832.607	11.9743	0.00345297	1.51327	117.087	100.332	117.166	114.182	103.165	75.647	59.3031	65.6009	62.4433	101.733	91.4299	92.0369	91.5775	μg/g
1159NEG		PI(17:0/20:4)-H	PI(37:4)-H	PI	(17:0/20:4)	(17:0)	(20:4)			C46 H80 O13 N0 P1	871.534	9.52134	0.29166	1.50718	0.0577162	2.14176	1.43545	2.4618	1.94657	1.17642	0.885914	0.837092	1.08596	1.35124	1.16755	1.13217	0.653511	μg/g
1001NEG		PG(18:0/18:2)-H	PG(36:2)-H	PG	(18:0/18:2)	(18:0)	(18:2)			C42 H78 O10 N0 P1	773.534	10.6404	0.0139689	1.50566	10.9136	12.6255	15.8153	12.9596	14.925	9.75846	7.18641	6.63121	7.60864	13.4728	11.8627	12.0829	12.1932	μg/g
1201NEG		PE(54:7)-H	PE(54:7)-H	PE	(54:7)	(54:7)				C59 H103 O8 N1 P1	984.743	14.1432	0.0157508	1.50367	0.407163	0.270805	0.362618	0.319386	0.297888	0.215	0.134069	0.218935	0.189991	0.344548	0.251387	0.259401	0.25484	μg/g
798POS		TG(29:0/18:1/20:1)+NH4	TG(67:2)+NH4	TG	(29:0/18:1/20:1)	(29:0)	(18:1)	(20:1)		C70 H136 O6 N1	1087.04	25.2477	0.0104514	1.50271	0.362611	0.408646	0.384778	0.242125	0.731038	0.314404	0.232037	0.259403	0.252528	0.358532	0.343257	0.34287	0.349302	μg/g
1049NEG	Y	PS(37:0)-H	PS(37:0)-H	PS	(37:0)	(37:0)				C43 H83 O10 N1 P1	804.576	11.0507	0.0173964	1.49781	96.4193	63.7756	99.0332	84.0102	91.473	66.2089	47.7726	53.0732	51.5101	71.6673	79.2893	76.672	77.3847	μg/g
142POS		DG(19:1/18:2)+NH4	DG(37:3)+NH4	DG	(19:1/18:2)	(19:1)	(18:2)			C40 H76 O5 N1	650.572	12.8321	0.0254528	1.4955	5.62647	6.69656	4.71286	4.81852	7.97898	3.46719	3.95418	3.33706	4.14057	5.04983	5.6564	5.52604	5.37568	μg/g
101POS		DG(16:0/16:0)+NH4	DG(32:0)+NH4	DG	(16:0/16:0)	(16:0)	(16:0)			C35 H72 O5 N1	586.541	13.0462	0.0182899	1.48593	9.18501	9.6336	10.1611	8.36003	10.2072	8.20981	5.02724	6.21987	5.77492	6.76619	8.6211	8.90137	8.8988	μg/g
998NEG		PE(18:1p/22:6)-H	PE(40:7p)-H	PE	(18:1p/22:6)	(18:1p)	(22:6)			C45 H75 O7 N1 P1	772.529	10.64	0.00511972	1.48585	22.4763	23.7451	33.7792	27.0437	30.0435	16.9831	14.1577	14.4364	16.3393	30.3456	23.2422	23.2356	23.4455	μg/g
874NEG		LPI(18:0)-H	LPI(18:0)-H	LPI	(18:0)	(18:0)				C27 H52 O12 N0 P1	599.32	2.85023	0.010301	1.48404	6.64864	6.79597	6.55131	7.94723	5.89257	5.22498	3.13961	4.70787	3.21603	6.51123	5.17911	5.08413	5.09194	μg/g
916NEG		PA(36:1)-H	PA(36:1)-H	PA	(36:1)	(36:1)				C39 H74 O8 N0 P1	701.513	11.0526	0.040818	1.4813	0.593935	0.263534	0.189059	0.227349	0.424416	0.196545	0.247523	0.15888	0.303483	0.240059	0.278711	0.276774	0.297781	μg/g
187POS		DG(22:1/18:2)+NH4	DG(40:3)+NH4	DG	(22:1/18:2)	(22:1)	(18:2)			C43 H82 O5 N1	692.619	14.3558	0.0193811	1.48011	4.45343	4.83761	3.26547	3.56212	4.6712	2.32011	2.62104	2.83224	3.15588	3.1169	3.7738	3.68765	3.63152	μg/g
873NEG		LPI(18:1)-H	LPI(18:1)-H	LPI	(18:1)	(18:1)				C27 H50 O12 N0 P1	597.305	2.19968	0.026021	1.47748	0.597214	0.57588	0.499058	0.670323	0.432186	0.479923	0.228082	0.407717	0.189798	0.572452	0.463565	0.47689	0.452765	μg/g
189POS		DG(18:1/22:1)+NH4	DG(40:2)+NH4	DG	(18:1/22:1)	(18:1)	(22:1)			C43 H84 O5 N1	694.634	15.3061	0.00848975	1.46841	2.59459	2.90521	2.02903	2.20361	2.46131	1.5731	1.51979	1.58349	2.02139	1.60627	2.10376	2.13373	2.13613	μg/g
1202NEG		PE(54:5)-H	PE(54:5)-H	PE	(54:5)	(54:5)				C59 H107 O8 N1 P1	988.774	15.5528	0.0570905	1.46836	0.570937	0.380988	0.511696	0.444204	0.42784	0.320126	0.181982	0.359613	0.284074	0.444866	0.310024	0.282307	0.313947	μg/g
818POS		TG(72:2)+NH4	TG(72:2)+NH4	TG	(72:2)	(72:2)				C75 H146 O6 N1	1157.11	25.9302	0.0326175	1.46719	0.184786	0.203302	0.226961	0.104921	0.206074	0.128225	0.106383	0.118843	0.125898	0.151818	0.161543	0.169043	0.172181	μg/g
959NEG	Y	PE(16:0p/22:6)-H	PE(38:6p)-H	PE	(16:0p/22:6)	(16:0p)	(22:6)			C43 H73 O7 N1 P1	746.513	10.5791	0.00679773	1.4655	122.832	119.271	144.46	133.369	131.811	86.0734	68.5146	71.9837	78.4683	139.683	107.981	108.927	109.438	μg/g
813POS		TG(71:4)+NH4	TG(71:4)+NH4	TG	(71:4)	(71:4)				C74 H140 O6 N1	1139.07	25.2606	0.0153447	1.46005	0.262179	0.320933	0.268714	0.16149	0.342408	0.234626	0.156157	0.15032	0.172724	0.214716	0.236356	0.239192	0.243653	μg/g
1088NEG	Y	PS(39:3)-H	PS(39:3)-H	PS	(39:3)	(39:3)				C45 H81 O10 N1 P1	826.56	10.1198	0.0141627	1.45793	67.5801	51.1979	73.5874	65.4564	70.5238	49.5503	37.2695	37.6105	42.1765	58.6071	66.3115	64.7033	64.7189	μg/g
968NEG		PE(38:3p)-H	PE(38:3p)-H	PE	(38:3p)	(38:3p)				C43 H79 O7 N1 P1	752.56	12.2344	0.00700442	1.45558	3.41522	3.53439	3.5963	3.10138	3.10849	2.15962	1.94857	2.04075	2.11662	3.24589	2.78127	2.7907	2.81892	μg/g
994NEG		PG(16:0/20:4)-H	PG(36:4)-H	PG	(16:0/20:4)	(16:0)	(20:4)			C42 H74 O10 N0 P1	769.503	8.68201	0.00741426	1.45278	0.929778	1.10264	0.914556	1.29528	0.92709	0.72378	0.598372	0.623114	0.59331	1.01968	0.923286	0.919589	0.93288	μg/g
157POS		DG(18:0/20:3)+NH4	DG(38:3)+NH4	DG	(18:0/20:3)	(18:0)	(20:3)			C41 H78 O5 N1	664.587	13.554	0.0128768	1.44851	8.75193	8.33033	7.21891	8.90812	8.98779	6.18233	5.24827	5.11687	6.25049	6.33337	7.70021	7.70429	7.53177	μg/g
707POS		TG(18:1/17:1/22:6)+NH4	TG(57:8)+NH4	TG	(18:1/17:1/22:6)	(18:1)	(17:1)	(22:6)		C60 H104 O6 N1	934.786	19.2374	0.0466853	1.43957	1.6566	1.25396	1.28395	1.64392	2.03157	1.1986	1.35028	0.529247	1.01925	1.36955	1.93537	1.89621	1.7687	μg/g
138POS		DG(18:0/18:1)+NH4	DG(36:1)+NH4	DG	(18:0/18:1)	(18:0)	(18:1)			C39 H78 O5 N1	640.587	14.1979	0.0348741	1.43866	33.2267	36.8328	43.1894	31.6828	35.0079	26.8717	21.497	24.9411	24.2604	27.504	31.8294	33.2933	31.0964	μg/g
833NEG		PE(8:0/11:2)-H	PE(19:2)-H	PE	(8:0/11:2)	(8:0)	(11:2)			C24 H43 O8 N1 P1	504.273	3.143	0.0197973	1.43509	2.55395	1.90796	2.36783	2.29783	2.06315	1.80769	0.794603	1.48352	1.34016	2.37197	1.92207	1.92172	1.98856	μg/g
1127NEG		PS(41:6)-H	PS(41:6)-H	PS	(41:6)	(41:6)				C47 H79 O10 N1 P1	848.545	8.61428	0.0278575	1.4326	0.147764	0.24363	0.215808	0.133348	0.21195	0.138919	0.112091	0.126954	0.128483	0.158428	0.194116	0.183596	0.189243	μg/g
1178NEG		PI(18:0/20:5)-H	PI(38:5)-H	PI	(18:0/20:5)	(18:0)	(20:5)			C47 H80 O13 N0 P1	883.534	9.35187	0.00431756	1.42961	2.26723	2.57427	1.85215	2.19542	2.30448	1.56707	1.37247	1.27636	1.33628	2.27762	2.02519	2.03205	2.04262	μg/g
469POS		PC(39:6)+H	PC(39:6)+H	PC	(39:6)	(39:6)				C47 H83 O8 N1 P1	820.585	10.3754	0.00982502	1.42682	0.918125	0.856394	1.06575	1.53538	1.03499	0.766347	0.517796	0.515407	0.816425	1.17612	1.02629	1.0335	1.04637	μg/g
1057NEG		PS(18:0/20:5)-H	PS(38:5)-H	PS	(18:0/20:5)	(18:0)	(20:5)			C44 H75 O10 N1 P1	808.513	9.53472	0.0186481	1.41949	0.187834	0.234444	0.125223	0.16992	0.194711	0.157017	0.118743	0.0944943	0.0970075	0.175314	0.170845	0.16583	0.165125	μg/g
261POS		PC(33:3)+H	PC(33:3)+H	PC	(33:3)	(33:3)				C41 H77 O8 N1 P1	742.538	10.706	0.00679966	1.41904	5.55197	10.9952	6.6884	4.77641	5.46212	4.56029	4.31236	3.94318	4.81251	5.96088	5.85928	5.85256	5.92491	μg/g
839NEG		LPS(18:1)-H	LPS(18:1)-H	LPS	(18:1)	(18:1)				C24 H45 O9 N1 P1	522.284	2.1531	0.0168899	1.41535	1.05214	0.544872	0.336048	1.02096	0.758222	0.531655	0.352125	0.585638	0.396064	0.757357	0.687549	0.667145	0.68651	μg/g
1005NEG	Y	PE(18:0p/22:6)-H	PE(40:6p)-H	PE	(18:0p/22:6)	(18:0p)	(22:6)			C45 H77 O7 N1 P1	774.544	11.5304	0.00686029	1.41384	47.1826	50.1822	54.3845	53.5005	51.347	34.8255	28.7138	29.0281	33.9158	55.0056	44.3237	44.0812	44.686	μg/g
966NEG	Y	PE(18:0p/20:4)-H	PE(38:4p)-H	PE	(18:0p/20:4)	(18:0p)	(20:4)			C43 H77 O7 N1 P1	750.544	11.8183	0.00694324	1.41324	98.0675	97.2805	105.812	96.8519	102.438	67.4444	60.8396	60.2354	64.5078	101.087	87.4821	87.8058	88.6643	μg/g
969NEG		PE(38:3p)-H	PE(38:3p)-H	PE	(38:3p)	(38:3p)				C43 H79 O7 N1 P1	752.56	12.512	0.00393677	1.41208	0.409122	0.491548	0.481638	0.402311	0.522631	0.338554	0.242692	0.245968	0.331397	0.475322	0.442077	0.441983	0.439024	μg/g
815POS		TG(72:5)+NH4	TG(72:5)+NH4	TG	(72:5)	(72:5)				C75 H140 O6 N1	1151.07	25.1531	0.0132153	1.41076	0.30698	0.381733	0.282769	0.181625	0.425769	0.263399	0.219769	0.174176	0.232759	0.229062	0.288533	0.290366	0.295933	μg/g
861NEG		LPS(22:4)-H	LPS(22:4)-H	LPS	(22:4)	(22:4)				C28 H47 O9 N1 P1	572.299	2.114	0.0163778	1.41063	0.430531	0.289426	0.176841	0.508799	0.434926	0.231256	0.164229	0.257978	0.209268	0.442026	0.351902	0.342198	0.342014	μg/g
1126NEG		PC(16:1/22:6)+HCOO	PC(38:7)+HCOO	PC	(16:1/22:6)	(16:1)	(22:6)			C47 H79 O10 N1 P1	848.545	8.61516	0.0117613	1.4071	2.24451	2.52705	2.3249	1.8517	2.60203	1.40234	1.2074	1.40662	1.60001	2.59213	1.77809	1.78988	1.81911	μg/g
796POS		TG(67:4)+NH4	TG(67:4)+NH4	TG	(67:4)	(67:4)				C70 H132 O6 N1	1083	24.6142	0.0122203	1.40083	0.35416	0.427558	0.36455	0.244731	0.507565	0.334022	0.236179	0.228515	0.249664	0.306938	0.338437	0.340191	0.346385	μg/g
1191NEG		PC(20:4/22:6)+HCOO	PC(42:10)+HCOO	PC	(20:4/22:6)	(20:4)	(22:6)			C51 H81 O10 N1 P1	898.56	8.82638	0.0142778	1.39853	1.4433	2.48086	2.40455	1.78286	2.25337	1.26952	1.182	1.13078	1.33602	2.49299	1.98277	2.03752	1.9956	μg/g
832NEG		LPE(20:4)-H	LPE(20:4)-H	LPE	(20:4)	(20:4)				C25 H43 O7 N1 P1	500.278	2.13948	0.000791596	1.39312	11.6633	9.61926	6.71214	9.17509	5.83405	7.74903	4.0831	5.33764	6.31457	7.38434	7.06375	7.07305	7.0738	μg/g
684POS		TG(20:5/18:2/18:2)+NH4	TG(56:9)+NH4	TG	(20:5/18:2/18:2)	(20:5)	(18:2)	(18:2)		C59 H100 O6 N1	918.755	17.3023	0.000963875	1.39197	5.20554	4.96581	5.14303	2.51659	8.94558	5.22252	3.8307	2.95054	3.42459	3.80805	5.16341	5.15363	5.16005	μg/g
1009NEG		PE(18:0p/22:5)-H	PE(40:5p)-H	PE	(18:0p/22:5)	(18:0p)	(22:5)			C45 H79 O7 N1 P1	776.56	12.1567	0.0103601	1.38451	2.86219	3.369	3.21459	2.76241	2.87431	2.14876	1.65769	1.93754	1.9516	3.19816	2.61731	2.56434	2.59861	μg/g
816POS		TG(72:4)+NH4	TG(72:4)+NH4	TG	(72:4)	(72:4)				C75 H142 O6 N1	1153.08	25.4166	0.0122167	1.38305	0.701132	0.836911	0.706341	0.420375	0.932004	0.606898	0.503852	0.420654	0.524986	0.54421	0.664141	0.666781	0.679455	μg/g
617POS		TG(15:0/16:0/22:6)+NH4	TG(53:6)+NH4	TG	(15:0/16:0/22:6)	(15:0)	(16:0)	(22:6)		C56 H100 O6 N1	882.755	19.1538	0.0482129	1.38052	0.922344	0.962477	0.997149	0.778011	1.64831	1.01757	0.866409	0.595309	0.339974	1.02588	1.17569	1.15784	1.26576	μg/g
120POS	Y	DG(16:0/18:1)+NH4	DG(34:1)+NH4	DG	(16:0/18:1)	(16:0)	(18:1)			C37 H74 O5 N1	612.556	13.1014	0.000602942	1.38047	235.032	283.926	273.408	224.755	248.158	207.027	159.958	197.257	166.793	185.523	233.674	233.888	233.622	μg/g
376POS		SM(d40:1)+H	SM(d40:1)+H	SM	(d40:1)	(d40:1)				C45 H92 O6 N2 P1	787.669	12.3252	0.02085	1.37742	1.1131	1.11801	1.41085	0.99144	0.997159	0.720163	0.585257	0.670277	0.699203	1.41286	0.959514	0.959663	0.994664	μg/g
329POS		PC(35:3)+H	PC(35:3)+H	PC	(35:3)	(35:3)				C43 H81 O8 N1 P1	770.569	9.93871	0.0277943	1.37508	0.474249	0.876988	0.12182	0.721082	0.781327	0.459927	0.314444	0.343515	0.44767	0.598287	0.660436	0.62667	0.633801	μg/g
667POS		TG(18:2/17:1/20:4)+NH4	TG(55:7)+NH4	TG	(18:2/17:1/20:4)	(18:2)	(17:1)	(20:4)		C58 H102 O6 N1	908.77	18.6966	0.0144719	1.37333	2.85872	2.57172	2.3495	1.84553	4.28685	2.29804	1.68867	1.59619	1.86209	2.68539	2.7146	2.66353	2.63876	μg/g
758POS		TG(20:1/18:2/22:5)+NH4	TG(60:8)+NH4	TG	(20:1/18:2/22:5)	(20:1)	(18:2)	(22:5)		C63 H110 O6 N1	976.833	20.2802	0.0652689	1.37252	1.45185	1.87558	1.76187	1.08882	5.56902	2.02649	1.71033	1.3147	1.66724	1.84007	2.84981	2.52461	2.58413	μg/g
1130NEG		PC(16:0/22:6)+HCOO	PC(38:6)+HCOO	PC	(16:0/22:6)	(16:0)	(22:6)			C47 H81 O10 N1 P1	850.56	9.81814	0.00429028	1.36707	71.3298	87.8391	89.021	110.616	78.2179	65.4562	43.7011	46.9111	62.5563	101.055	75.2045	75.7637	75.7684	μg/g
75POS		SM(d22:1+hO)+H	SM(d22:1+hO)+H	SM	(d22:1+hO)	(d22:1+hO)				C27 H56 O7 N2 P1	551.382	2.765	0.0486671	1.36627	1.8256	1.3761	1.61081	1.61601	1.7724	1.26592	1.158	1.3429	1.18928	1.04632	1.48865	1.61994	1.49275	μg/g
1156NEG		PC(19:0/20:4)+HCOO	PC(39:4)+HCOO	PC	(19:0/20:4)	(19:0)	(20:4)			C48 H87 O10 N1 P1	868.607	11.5625	0.0213919	1.36619	1.47321	1.6769	1.60386	1.93661	1.61026	1.05687	1.00359	0.95963	1.13025	1.92554	1.47687	1.42355	1.42339	μg/g
787POS		TG(30:0/16:0/18:1)+NH4	TG(64:1)+NH4	TG	(30:0/16:0/18:1)	(30:0)	(16:0)	(18:1)		C67 H132 O6 N1	1047	25.1208	0.0122777	1.35884	0.398352	0.917678	0.444044	0.294542	0.531908	0.4183	0.283629	0.333134	0.375397	0.493019	0.401645	0.40366	0.411096	μg/g
118POS	Y	DG(16:0/18:2)+NH4	DG(34:2)+NH4	DG	(16:0/18:2)	(16:0)	(18:2)			C37 H72 O5 N1	610.541	12.1967	0.00247395	1.35697	726.286	772.335	677.287	621.551	849.833	570.448	485.168	498.075	536.243	597.889	665.107	662.596	662.021	μg/g
807POS		TG(69:3)+NH4	TG(69:3)+NH4	TG	(69:3)	(69:3)				C72 H138 O6 N1	1113.05	25.247	0.012675	1.35475	0.543591	0.592139	0.52898	0.331776	0.661342	0.463991	0.338608	0.337686	0.356788	0.464784	0.484706	0.487687	0.496632	μg/g
1135NEG	Y	PC(18:0/20:4)+HCOO	PC(38:4)+HCOO	PC	(18:0/20:4)	(18:0)	(20:4)			C47 H85 O10 N1 P1	854.592	11.1036	0.00335167	1.35268	177.601	176.862	190.606	188.77	169.098	135.255	110.552	113.024	115.41	193.274	160.687	161.41	161.744	μg/g
953NEG		PE(18:1/18:1)-H	PE(36:2)-H	PE	(18:1/18:1)	(18:1)	(18:1)			C41 H77 O8 N1 P1	742.539	11.461	0.0101888	1.34833	53.0424	51.6235	66.1601	50.9434	52.0154	38.5907	34.3457	44.449	33.4654	52.2047	45.1135	44.8007	45.7075	μg/g
806POS		TG(27:1/18:1/24:2)+NH4	TG(69:4)+NH4	TG	(27:1/18:1/24:2)	(27:1)	(18:1)	(24:2)		C72 H136 O6 N1	1111.04	24.9557	0.0119922	1.34829	0.417009	0.53681	0.419345	0.294665	0.590154	0.387049	0.317528	0.272082	0.300597	0.397445	0.426992	0.428081	0.436428	μg/g
1144NEG		PI(18:1/18:2)-H	PI(36:3)-H	PI	(18:1/18:2)	(18:1)	(18:2)			C45 H80 O13 N0 P1	859.534	9.25062	0.0121111	1.33952	3.08391	2.964	2.77991	4.96452	2.84628	2.49495	2.06789	2.2541	1.90744	3.69692	3.06862	3.03959	2.99562	μg/g
814POS		TG(71:3)+NH4	TG(71:3)+NH4	TG	(71:3)	(71:3)				C74 H142 O6 N1	1141.08	25.5292	0.0110271	1.33639	0.222941	0.262634	0.221985	0.139369	0.278197	0.193008	0.137909	0.14489	0.167541	0.198564	0.220255	0.223292	0.225121	μg/g
817POS		TG(72:3)+NH4	TG(72:3)+NH4	TG	(72:3)	(72:3)				C75 H144 O6 N1	1155.1	25.6623	0.000420574	1.33211	0.64768	0.676466	0.934112	0.334547	0.664456	0.516609	0.415194	0.546969	0.452538	0.513887	0.565519	0.565137	0.565572	μg/g
175POS		DG(18:0/22:6)+NH4	DG(40:6)+NH4	DG	(18:0/22:6)	(18:0)	(22:6)			C43 H76 O5 N1	686.572	12.7276	0.00461548	1.3296	10.094	9.34985	9.8877	14.162	13.7478	9.32607	7.43049	7.44903	7.4812	11.3646	10.5834	10.5396	10.4863	μg/g
800POS		TG(26:1/18:2/24:2)+NH4	TG(68:5)+NH4	TG	(26:1/18:2/24:2)	(26:1)	(18:2)	(24:2)		C71 H132 O6 N1	1095	24.4725	0.011261	1.31957	0.566747	0.635154	0.519106	0.325061	0.808507	0.506694	0.434803	0.316808	0.454718	0.450238	0.531235	0.531984	0.542026	μg/g
892NEG		Cer(d18:1/22:2)+HCOO	Cer(d40:3)+HCOO	Cer	(d18:1/22:2)	(d18:1)	(22:2)			C41 H76 O5 N1	662.573	12.3671	0.00772496	1.31954	0.172399	0.297873	0.173394	0.165006	0.164045	0.160421	0.111112	0.167103	0.134893	0.163633	0.154032	0.156137	0.156086	μg/g
708POS		TG(22:5/17:1/18:2)+NH4	TG(57:8)+NH4	TG	(22:5/17:1/18:2)	(22:5)	(17:1)	(18:2)		C60 H104 O6 N1	934.786	18.7322	0.0301614	1.31773	1.70502	2.01458	1.6327	0.984777	2.9788	1.67247	1.42551	1.03621	1.16104	1.77445	1.88184	1.96031	1.9967	μg/g
1165NEG		PC(18:2/22:6)+HCOO	PC(40:8)+HCOO	PC	(18:2/22:6)	(18:2)	(22:6)			C49 H81 O10 N1 P1	874.56	9.07454	0.00752375	1.31689	7.32753	13.533	12.3678	13.3021	10.6084	9.03742	6.04286	6.01934	9.09174	13.1978	10.9139	11.079	10.9866	μg/g
761POS		TG(20:1/18:1/22:5)+NH4	TG(60:7)+NH4	TG	(20:1/18:1/22:5)	(20:1)	(18:1)	(22:5)		C63 H112 O6 N1	978.848	21.2019	0.0270213	1.31588	1.88338	3.35643	2.33302	0.948595	3.20066	1.99357	1.80231	1.663	1.57494	1.87434	2.28565	2.24168	2.36421	μg/g
636POS		TG(16:1/18:2/20:5)+NH4	TG(54:8)+NH4	TG	(16:1/18:2/20:5)	(16:1)	(18:2)	(20:5)		C57 H98 O6 N1	892.739	17.1349	0.00041969	1.30625	2.91138	2.97897	3.28664	1.466	4.29045	2.92373	2.4312	1.97669	1.7449	2.35581	2.83495	2.83673	2.83447	μg/g
1047NEG		SM(d22:1/16:0)+HCOO	SM(d38:1)+HCOO	SM	(d22:1/16:0)	(d22:1)	(16:0)			C44 H88 O8 N2 P1	803.628	11.9492	0.00430449	1.30495	47.1696	40.7884	42.7721	42.9207	38.6269	34.1255	26.3644	28.0674	28.004	46.1098	36.7561	37.0651	36.8471	μg/g
924NEG		PE(16:1/18:1)-H	PE(34:2)-H	PE	(16:1/18:1)	(16:1)	(18:1)			C39 H73 O8 N1 P1	714.508	10.5723	0.00385551	1.30487	25.3458	26.1667	26.716	21.9155	22.5319	19.2118	15.3262	17.7228	17.1834	24.5694	21.2007	21.1953	21.0569	μg/g
137POS		DG(18:1/18:1)+NH4	DG(36:2)+NH4	DG	(18:1/18:1)	(18:1)	(18:1)			C39 H76 O5 N1	638.572	13.1608	0.11139	1.29782	97.1685	258.096	237.162	68.7868	132.205	78.9221	126.136	172.739	61.0729	172.478	130.178	108.644	107.263	μg/g
788POS		TG(29:1/18:1/18:2)+NH4	TG(65:4)+NH4	TG	(29:1/18:1/18:2)	(29:1)	(18:1)	(18:2)		C68 H128 O6 N1	1054.97	24.2331	0.0429248	1.29165	0.184131	0.26336	0.171405	0.11146	0.281663	0.194319	0.131735	0.125326	0.148149	0.183982	0.192408	0.207034	0.192329	μg/g
682POS		TG(16:1/18:2/22:6)+NH4	TG(56:9)+NH4	TG	(16:1/18:2/22:6)	(16:1)	(18:2)	(22:6)		C59 H100 O6 N1	918.755	17.5526	0.0140197	1.291	9.28486	10.1809	10.9364	6.01287	14.3937	10.1257	7.61108	6.53739	6.26219	8.8199	9.61866	9.70346	9.88578	μg/g
797POS		TG(67:3)+NH4	TG(67:3)+NH4	TG	(67:3)	(67:3)				C70 H134 O6 N1	1085.02	24.9515	0.0118359	1.28913	0.502199	0.601895	0.516336	0.352069	0.701365	0.504589	0.363532	0.360121	0.353766	0.492151	0.51068	0.521305	0.510847	μg/g
722POS		TG(18:2/18:2/22:6)+NH4	TG(58:10)+NH4	TG	(18:2/18:2/22:6)	(18:2)	(18:2)	(22:6)		C61 H102 O6 N1	944.77	17.7131	0.00672734	1.28575	10.7321	12.4696	11.1831	6.72814	21.028	11.848	10.6566	6.96717	8.64892	10.2098	12.3098	12.1613	12.2977	μg/g
799POS		TG(67:1)+NH4	TG(67:1)+NH4	TG	(67:1)	(67:1)				C70 H138 O6 N1	1089.05	25.558	0.00436828	1.28536	0.0638953	0.0779602	0.0606998	0.0406353	0.0760217	0.0407988	0.0405871	0.0440894	0.0579104	0.0649587	0.0603002	0.0608114	0.0606749	μg/g
759POS		TG(20:1/18:1/22:6)+NH4	TG(60:8)+NH4	TG	(20:1/18:1/22:6)	(20:1)	(18:1)	(22:6)		C63 H110 O6 N1	976.833	20.9051	0.00296605	1.28402	3.2293	3.74855	3.00697	2.78593	5.42184	3.64972	2.7853	2.30424	2.33178	3.09741	3.54105	3.52604	3.54624	μg/g
100POS		DG(16:0/16:1)+NH4	DG(32:1)+NH4	DG	(16:0/16:1)	(16:0)	(16:1)			C35 H70 O5 N1	584.525	12.1081	0.0219903	1.28299	36.5823	50.2889	44.3913	37.4524	39.8071	35.9618	27.9646	38.0803	28.2366	32.2846	42.6513	43.7032	41.8287	μg/g
563POS		SM(d44:4+pO)+H	SM(d44:4+pO)+H	SM	(d44:4+pO)	(d44:4+pO)				C49 H94 O7 N2 P1	853.679	12.4122	0.116916	1.27923	0.337539	0.318418	0.265559	0.299225	0.294065	0.214673	0.200921	0.215277	0.215728	0.337555	0.279522	0.273055	0.336007	μg/g
1129NEG		PS(41:5)-H	PS(41:5)-H	PS	(41:5)	(41:5)				C47 H81 O10 N1 P1	850.56	9.37664	0.0142683	1.27611	4.30178	4.78606	5.65573	4.34999	5.33117	3.95004	3.0731	3.06649	3.84888	5.20151	4.82941	4.71083	4.7132	μg/g
736POS		TG(18:1/18:1/22:4)+NH4	TG(58:6)+NH4	TG	(18:1/18:1/22:4)	(18:1)	(18:1)	(22:4)		C61 H110 O6 N1	952.833	21.3188	0.0143568	1.2738	13.3526	15.137	14.3971	11.6906	20.9239	14.2993	12.1009	9.47458	9.71762	13.6803	13.9404	14.0793	14.3397	μg/g
783POS		TG(28:1/18:2/18:2)+NH4	TG(64:5)+NH4	TG	(28:1/18:2/18:2)	(28:1)	(18:2)	(18:2)		C67 H124 O6 N1	1038.94	23.622	0.0144557	1.2732	0.375872	0.460688	0.340655	0.221869	0.539202	0.392007	0.291405	0.227523	0.312029	0.299416	0.366454	0.369931	0.376983	μg/g
1086NEG		PC(16:0/20:5)+HCOO	PC(36:5)+HCOO	PC	(16:0/20:5)	(16:0)	(20:5)			C45 H79 O10 N1 P1	824.545	9.14963	0.00836882	1.26674	4.72332	6.30723	6.06024	5.65462	5.26424	4.11693	3.45111	3.93414	3.9492	6.66015	5.16597	5.11558	5.20154	μg/g
443POS		CerG1(d18:1/24:1)+H	CerG1(d42:2)+H	CerG1	(d18:1/24:1)	(d18:1)	(24:1)			C48 H92 O8 N1	810.682	14.1144	0.00898373	1.26632	0.110879	0.137193	0.171984	0.140735	0.352994	0.175016	0.200495	0.0975377	0.145071	0.103488	0.161327	0.161317	0.163845	μg/g
906NEG		PE(16:0/16:0)-H	PE(32:0)-H	PE	(16:0/16:0)	(16:0)	(16:0)			C37 H73 O8 N1 P1	690.508	11.2436	0.00194562	1.26395	3.08707	2.71794	3.16475	3.83297	2.86347	2.56071	1.84703	2.46864	2.04848	3.46978	2.75119	2.7508	2.76027	μg/g
809POS		TG(28:1/18:2/24:2)+NH4	TG(70:5)+NH4	TG	(28:1/18:2/24:2)	(28:1)	(18:2)	(24:2)		C73 H136 O6 N1	1123.04	24.831	0.00207494	1.26354	0.755357	0.886334	0.675582	0.421313	1.05828	0.744233	0.633031	0.429081	0.584232	0.614364	0.763293	0.766207	0.763665	μg/g
877NEG		LPC(22:6)+HCOO	LPC(22:6)+HCOO	LPC	(22:6)	(22:6)				C31 H51 O9 N1 P1	612.331	1.98985	0.0135083	1.26299	3.63982	5.91169	4.63628	7.55509	4.77848	4.86077	2.24452	1.74869	4.29781	7.84701	5.17505	5.03828	5.0919	μg/g
152POS		DG(18:1/20:4)+NH4	DG(38:5)+NH4	DG	(18:1/20:4)	(18:1)	(20:4)			C41 H74 O5 N1	660.556	12.1089	0.0270966	1.26179	24.6904	28.4876	30.845	29.0591	33.8141	24.9452	22.0131	21.6238	22.2202	25.6165	28.858	29.7535	28.191	μg/g
309POS		PC(35:6)+H	PC(35:6)+H	PC	(35:6)	(35:6)				C43 H75 O8 N1 P1	764.522	10.1812	0.00621846	1.26136	22.4158	26.5751	28.249	29.8049	26.8819	20.6138	16.6094	16.725	22.1291	30.0994	29.2071	28.9313	29.2727	μg/g
1132NEG		PC(16:0/22:5)+HCOO	PC(38:5)+HCOO	PC	(16:0/22:5)	(16:0)	(22:5)			C47 H83 O10 N1 P1	852.576	10.4892	0.00588893	1.26107	11.7036	12.5995	12.1535	12.8515	11.7364	9.16383	7.79981	7.51692	8.85423	15.072	11.1465	11.2269	11.0967	μg/g
727POS		TG(22:5/18:2/18:2)+NH4	TG(58:9)+NH4	TG	(22:5/18:2/18:2)	(22:5)	(18:2)	(18:2)		C61 H104 O6 N1	946.786	18.1847	0.10038	1.25386	7.33853	6.65124	6.72235	4.41092	11.418	6.53847	6.86043	4.29941	5.11422	6.3304	7.38921	7.29766	8.69627	μg/g
801POS		TG(30:1/18:2/20:1)+NH4	TG(68:4)+NH4	TG	(30:1/18:2/20:1)	(30:1)	(18:2)	(20:1)		C71 H134 O6 N1	1097.02	24.7894	0.00353539	1.25333	1.5478	1.77668	1.5795	0.970123	1.99078	1.5367	1.19855	1.01357	1.16329	1.36308	1.53871	1.54885	1.54028	μg/g
161POS		DG(20:0/18:1)+NH4	DG(38:1)+NH4	DG	(20:0/18:1)	(20:0)	(18:1)			C41 H82 O5 N1	668.619	15.3674	0.0510202	1.25026	3.045	3.38114	2.29046	2.46254	2.15851	2.18432	1.54345	2.08061	2.79262	2.06695	2.47243	2.665	2.42119	μg/g
99POS		DG(16:1/16:1)+NH4	DG(32:2)+NH4	DG	(16:1/16:1)	(16:1)	(16:1)			C35 H68 O5 N1	582.509	11.3069	0.018308	1.248	61.0887	63.4159	69.1956	56.2553	61.1181	46.7213	49.6321	52.9334	48.157	51.8133	58.0811	58.7997	56.7143	μg/g
451POS		Co(Q9)+NH4	Co(Q9)+NH4	Co	(Q9)	(Q9)				C54 H86 O4 N1	812.655	16.0139	0.0185335	1.24445	54.8472	84.5322	61.1123	62.9808	66.5193	61.1857	42.726	40.5458	50.5598	70.1524	64.5283	65.6699	63.2802	μg/g
194POS		TG(4:0/18:2/18:3)+NH4	TG(40:5)+NH4	TG	(4:0/18:2/18:3)	(4:0)	(18:2)	(18:3)		C43 H76 O6 N1	702.567	12.283	0.00851428	1.24016	1.40545	1.15515	1.18802	0.428021	1.94479	1.44655	0.742303	0.891536	0.968686	0.886941	1.221	1.23897	1.22076	μg/g
789POS		TG(29:1/18:1/18:1)+NH4	TG(65:3)+NH4	TG	(29:1/18:1/18:1)	(29:1)	(18:1)	(18:1)		C68 H130 O6 N1	1056.99	24.6116	0.0241607	1.23989	0.425481	0.522948	0.422565	0.267467	0.526723	0.423772	0.307079	0.298041	0.316727	0.400655	0.40023	0.412018	0.419952	μg/g
429POS		SM(d42:5)+H	SM(d42:5)+H	SM	(d42:5)	(d42:5)				C47 H88 O6 N2 P1	807.637	11.9674	0.0880591	1.2395	2.61704	4.28846	3.00618	2.46881	2.61357	2.50971	1.66095	2.02165	2.05283	3.85173	3.94117	3.78559	3.31824	μg/g
956NEG		PG(16:0/18:2)-H	PG(34:2)-H	PG	(16:0/18:2)	(16:0)	(18:2)			C40 H74 O10 N0 P1	745.503	9.43905	0.000350542	1.23575	1.51215	1.93482	1.83273	2.02225	1.5396	1.66295	1.02243	1.25158	1.42039	1.79745	1.62839	1.62938	1.62839	μg/g
849NEG		LPS(20:4)-H	LPS(20:4)-H	LPS	(20:4)	(20:4)				C26 H43 O9 N1 P1	544.268	2.254	0.051652	1.23342	0.586185	0.244873	0.380392	0.595254	0.457464	0.334493	0.195694	0.332584	0.427528	0.54539	0.462477	0.418308	0.451084	μg/g
296POS		TG(6:0/16:0/22:6)+NH4	TG(44:6)+NH4	TG	(6:0/16:0/22:6)	(6:0)	(16:0)	(22:6)		C47 H82 O6 N1	756.614	14.0178	0.0142295	1.23003	0.391618	0.215786	0.220488	0.21913	0.370959	0.320426	0.196166	0.200277	0.19631	0.239621	0.221848	0.223879	0.228112	μg/g
1173NEG		PC(18:0/22:5)+HCOO	PC(40:5)+HCOO	PC	(18:0/22:5)	(18:0)	(22:5)			C49 H87 O10 N1 P1	880.607	11.1182	0.00629484	1.22652	11.4389	11.2143	12.0082	12.7837	10.6939	9.58772	7.68153	7.7446	8.6584	13.7295	10.5504	10.683	10.6024	μg/g
1217NEG		CL(20:5/16:1/18:2/18:2)-H	CL(72:10)-H	CL	(20:5/16:1/18:2/18:2)	(20:5)	(16:1)	(18:2)	(18:2)	C81 H137 O17 P2	1443.93	16.3127	0.0301184	1.22548	0.274095	0.412486	0.35232	0.380529	0.225888	0.260227	0.210617	0.243941	0.254116	0.373691	0.303878	0.303254	0.319673	μg/g
1002NEG		SM(d18:1/18:1)+HCOO	SM(d36:2)+HCOO	SM	(d18:1/18:1)	(d18:1)	(18:1)			C42 H82 O8 N2 P1	773.581	10.0738	0.00861565	1.2252	10.8069	8.42469	9.70347	10.4871	9.16917	8.45974	5.78638	8.36846	6.08818	10.9571	8.96707	9.04191	8.88745	μg/g
666POS		TG(15:0/18:1/22:6)+NH4	TG(55:7)+NH4	TG	(15:0/18:1/22:6)	(15:0)	(18:1)	(22:6)		C58 H102 O6 N1	908.77	18.9945	0.00173927	1.22373	1.73614	1.92762	2.01237	1.41981	3.04487	1.96487	1.53689	1.31381	1.45206	2.01917	1.98513	1.98829	1.9814	μg/g
852NEG		LPS(20:3)-H	LPS(20:3)-H	LPS	(20:3)	(20:3)				C26 H45 O9 N1 P1	546.284	1.966	0.0418982	1.22358	0.366234	0.188736	0.127455	0.384303	0.2643	0.174277	0.133021	0.215014	0.195779	0.36972	0.250565	0.232738	0.233746	μg/g
795POS		TG(66:1)+NH4	TG(66:1)+NH4	TG	(66:1)	(66:1)				C69 H136 O6 N1	1075.04	25.4187	0.0209992	1.22275	0.30635	0.401567	0.341791	0.247191	0.435578	0.276628	0.22396	0.241676	0.296294	0.378314	0.317926	0.325446	0.33155	μg/g
999NEG		PE(18:0/20:1)-H	PE(38:1)-H	PE	(18:0/20:1)	(18:0)	(20:1)			C43 H83 O8 N1 P1	772.586	13.1439	0.0102035	1.2216	1.08403	0.902733	0.948497	1.08065	1.12595	0.781756	0.696323	0.784795	0.763802	1.18246	0.910786	0.916528	0.929115	μg/g
810POS		TG(28:1/18:1/24:2)+NH4	TG(70:4)+NH4	TG	(28:1/18:1/24:2)	(28:1)	(18:1)	(24:2)		C73 H138 O6 N1	1125.05	25.1138	0.0138538	1.21626	2.00098	2.12377	1.88577	1.22562	2.46039	2.02107	1.46532	1.21315	1.60137	1.67154	1.94293	1.95788	1.99576	μg/g
719POS		TG(18:3/18:2/22:6)+NH4	TG(58:11)+NH4	TG	(18:3/18:2/22:6)	(18:3)	(18:2)	(22:6)		C61 H100 O6 N1	942.755	16.7899	0.00868739	1.21581	1.06739	0.910115	1.00126	0.551124	1.73284	1.11215	1.04709	0.561567	0.721598	0.88618	1.22338	1.24044	1.22082	μg/g
683POS		TG(16:0/18:3/22:6)+NH4	TG(56:9)+NH4	TG	(16:0/18:3/22:6)	(16:0)	(18:3)	(22:6)		C59 H100 O6 N1	918.755	17.8082	0.0160999	1.21405	3.70913	3.53307	4.09059	2.29424	6.11237	3.96429	3.75937	2.46962	2.7206	3.34522	4.09502	4.14496	4.22751	μg/g
689POS		TG(16:0/18:2/22:6)+NH4	TG(56:8)+NH4	TG	(16:0/18:2/22:6)	(16:0)	(18:2)	(22:6)		C59 H102 O6 N1	920.77	18.7261	0.00536322	1.21318	57.6362	59.9964	75.5028	39.1388	102.813	67.4683	55.6256	42.5043	47.2448	63.3617	63.1417	63.7338	63.1491	μg/g
641POS		TG(16:1/18:2/20:4)+NH4	TG(54:7)+NH4	TG	(16:1/18:2/20:4)	(16:1)	(18:2)	(20:4)		C57 H100 O6 N1	894.755	18.0319	0.0333737	1.21285	29.0548	33.2205	24.1252	17.057	47.3462	27.1462	18.6276	22.4814	25.7147	30.3684	21.9827	23.0281	23.4651	μg/g
804POS		TG(68:1)+NH4	TG(68:1)+NH4	TG	(68:1)	(68:1)				C71 H140 O6 N1	1103.07	25.6926	0.00322007	1.2125	0.149354	0.173453	0.172404	0.0957313	0.192958	0.115308	0.109094	0.123374	0.122121	0.176619	0.148076	0.147224	0.148018	μg/g
1052NEG		PS(16:0/22:6)-H	PS(38:6)-H	PS	(16:0/22:6)	(16:0)	(22:6)			C44 H73 O10 N1 P1	806.498	8.87094	0.0287955	1.20981	0.270799	0.31568	0.267458	0.276073	0.325613	0.274571	0.212304	0.168492	0.199275	0.348541	0.296488	0.287744	0.279907	μg/g
697POS		TG(16:0/18:2/22:4)+NH4	TG(56:6)+NH4	TG	(16:0/18:2/22:4)	(16:0)	(18:2)	(22:4)		C59 H106 O6 N1	924.801	20.2439	0.0096381	1.20894	71.088	84.5178	101.04	62.7841	143.964	96.9729	74.8818	60.6428	66.1791	84.6292	92.69	92.2747	93.9924	μg/g
728POS		TG(18:1/18:2/22:6)+NH4	TG(58:9)+NH4	TG	(18:1/18:2/22:6)	(18:1)	(18:2)	(22:6)		C61 H104 O6 N1	946.786	18.7503	0.00336199	1.20893	37.3906	35.2091	39.9935	23.2884	62.8407	38.9601	35.2442	25.216	28.019	36.9394	40.1354	40.3616	40.1203	μg/g
696POS		TG(18:0/16:0/22:6)+NH4	TG(56:6)+NH4	TG	(18:0/16:0/22:6)	(18:0)	(16:0)	(22:6)		C59 H106 O6 N1	924.801	20.9301	0.00935772	1.20182	15.0291	15.4615	14.8827	14.3383	27.9942	16.5425	13.8321	11.6505	12.6717	18.2808	17.7038	17.4964	17.8233	μg/g
1183NEG		PI(18:0/20:4)-H	PI(38:4)-H	PI	(18:0/20:4)	(18:0)	(20:4)			C47 H82 O13 N0 P1	885.55	10.0235	0.01443	1.20175	164.664	145.969	144.835	191.747	163.734	150.334	113.95	113.852	110.718	185.953	164.515	160.301	160.665	μg/g
811POS		TG(70:3)+NH4	TG(70:3)+NH4	TG	(70:3)	(70:3)				C73 H140 O6 N1	1127.07	25.3877	0.00253342	1.20012	1.64419	1.80532	1.68562	0.927977	1.95396	1.62176	1.20512	1.10878	1.26056	1.48401	1.54665	1.55073	1.55451	μg/g
1006NEG		SM(d18:0/18:1)+HCOO	SM(d36:1)+HCOO	SM	(d18:0/18:1)	(d18:0)	(18:1)			C42 H84 O8 N2 P1	775.597	10.986	0.00730847	1.19999	74.921	61.8941	67.2234	71.4066	64.0072	60.9198	46.7945	47.5482	46.3492	81.2668	60.3771	60.8806	60.0005	μg/g
437POS		SM(d42:4)+H	SM(d42:4)+H	SM	(d42:4)	(d42:4)				C47 H90 O6 N2 P1	809.653	11.3919	0.0168362	1.19862	4.05309	3.89413	5.41706	3.79026	4.68655	2.73633	3.44976	2.66795	4.01923	5.34855	3.48862	3.47395	3.58301	μg/g
624POS		TG(18:1/17:1/18:2)+NH4	TG(53:4)+NH4	TG	(18:1/17:1/18:2)	(18:1)	(17:1)	(18:2)		C56 H104 O6 N1	886.786	20.0603	0.00955604	1.19701	73.398	119.418	113.858	75.6094	76.8135	83.3144	73.1437	61.2829	75.3426	90.4513	76.6286	76.2642	77.6787	μg/g
491POS		CerG1(d18:1/24:0+O)+H	CerG1(d42:1+O)+H	CerG1	(d18:1/24:0+O)	(d18:1)	(24:0+O)			C48 H94 O9 N1	828.692	14.1172	0.0179203	1.19467	0.109796	0.360975	0.406001	0.356138	0.818014	0.409402	0.458458	0.267504	0.345289	0.23607	0.393026	0.401048	0.407345	μg/g
643POS		TG(16:0/16:1/22:6)+NH4	TG(54:7)+NH4	TG	(16:0/16:1/22:6)	(16:0)	(16:1)	(22:6)		C57 H100 O6 N1	894.755	18.3204	0.0105749	1.19324	19.5916	18.0656	20.0028	10.5934	31.8014	20.194	16.4607	14.6254	15.1314	17.4397	19.862	19.8279	20.2095	μg/g
592POS		TG(18:4/16:1/18:2)+NH4	TG(52:7)+NH4	TG	(18:4/16:1/18:2)	(18:4)	(16:1)	(18:2)		C55 H96 O6 N1	866.723	17.0573	0.0367885	1.18925	2.47353	2.3601	1.92116	1.62251	3.7143	2.77255	1.71965	1.75883	1.51749	2.39892	1.76546	1.64746	1.67155	μg/g
444POS		TG(15:0/16:0/16:0)+NH4	TG(47:0)+NH4	TG	(15:0/16:0/16:0)	(15:0)	(16:0)	(16:0)		C50 H100 O6 N1	810.755	20.817	0.00434115	1.18845	2.98594	2.89773	3.31947	2.64827	3.6915	2.68497	1.95524	2.30315	2.51145	3.6235	3.06231	3.07625	3.08901	μg/g
963NEG		PE(16:0e/22:6)-H	PE(38:6e)-H	PE	(16:0e/22:6)	(16:0e)	(22:6)			C43 H75 O7 N1 P1	748.529	10.919	0.00679743	1.18543	55.0174	49.2314	68.3641	56.2299	61.7837	46.8748	41.5265	40.7497	43.4149	72.5986	56.5578	56.1717	56.9405	μg/g
217POS		TG(41:4)+NH4	TG(41:4)+NH4	TG	(41:4)	(41:4)				C44 H80 O6 N1	718.598	13.392	0.000595096	1.18543	0.421356	0.322672	0.222262	0.126052	0.48418	0.336022	0.239662	0.170524	0.290609	0.293102	0.311418	0.311057	0.311166	μg/g
1035NEG		PE(18:0/22:4)-H	PE(40:4)-H	PE	(18:0/22:4)	(18:0)	(22:4)			C45 H81 O8 N1 P1	794.571	11.9987	0.00720647	1.18541	24.3225	22.2131	28.123	26.8802	25.1122	19.752	17.4925	19.3352	18.6538	31.608	23.152	23.4242	23.4595	μg/g
732POS		TG(18:1/18:2/22:5)+NH4	TG(58:8)+NH4	TG	(18:1/18:2/22:5)	(18:1)	(18:2)	(22:5)		C61 H106 O6 N1	948.801	19.2086	0.0077692	1.18479	19.2751	20.7275	24.4212	14.7593	37.4954	22.1541	24.0489	14.3939	16.3349	21.5486	21.9452	22.2368	21.9354	μg/g
808POS		TG(69:2)+NH4	TG(69:2)+NH4	TG	(69:2)	(69:2)				C72 H140 O6 N1	1115.07	25.5372	0.00273363	1.18079	0.194437	0.222594	0.213064	0.112759	0.234301	0.187375	0.141833	0.140292	0.164128	0.193919	0.195501	0.196512	0.1957	μg/g
615POS		TG(18:3/17:1/18:2)+NH4	TG(53:6)+NH4	TG	(18:3/17:1/18:2)	(18:3)	(17:1)	(18:2)		C56 H100 O6 N1	882.755	18.0697	0.0127327	1.18046	4.63808	4.90226	4.64672	2.39404	3.85406	4.09118	3.5197	3.30404	2.89002	3.5062	3.49259	3.51202	3.57826	μg/g
793POS		TG(30:1/18:1/18:1)+NH4	TG(66:3)+NH4	TG	(30:1/18:1/18:1)	(30:1)	(18:1)	(18:1)		C69 H132 O6 N1	1071	24.7877	0.0143428	1.17929	1.72207	1.94659	1.90839	1.03887	2.17853	1.81128	1.315	1.21131	1.41523	1.7046	1.713	1.72905	1.76181	μg/g
754POS		TG(20:1/18:2/22:6)+NH4	TG(60:9)+NH4	TG	(20:1/18:2/22:6)	(20:1)	(18:2)	(22:6)		C63 H108 O6 N1	974.817	19.8865	0.023571	1.17706	2.74216	3.23309	2.3293	2.02311	4.86592	3.11859	2.88437	1.86637	2.17498	2.86379	3.38839	3.32291	3.23277	μg/g
763POS		TG(18:1/18:2/24:2)+NH4	TG(60:5)+NH4	TG	(18:1/18:2/24:2)	(18:1)	(18:2)	(24:2)		C63 H116 O6 N1	982.88	22.4679	0.00247807	1.17448	7.35123	8.89289	7.28053	4.85858	9.7135	7.1582	5.99626	5.07005	6.94539	7.26718	7.29704	7.32802	7.2963	μg/g
802POS		TG(30:1/18:1/20:1)+NH4	TG(68:3)+NH4	TG	(30:1/18:1/20:1)	(30:1)	(18:1)	(20:1)		C71 H136 O6 N1	1099.04	25.1095	0.00950281	1.17442	2.22021	2.32972	2.41996	1.45429	2.75263	2.32609	1.68726	1.52826	1.83685	2.13843	2.19169	2.2126	2.23375	μg/g
791POS		TG(65:1)+NH4	TG(65:1)+NH4	TG	(65:1)	(65:1)				C68 H134 O6 N1	1061.02	25.2885	0.0150913	1.17339	0.108363	0.135689	0.109818	0.0770728	0.13951	0.0950678	0.072851	0.093671	0.0972962	0.127271	0.111274	0.11009	0.113413	μg/g
937NEG		PE(36:3p)-H	PE(36:3p)-H	PE	(36:3p)	(36:3p)				C41 H75 O7 N1 P1	724.529	11.1491	0.0250656	1.17319	5.61543	4.44916	5.41784	5.00368	5.16802	4.44218	3.7528	3.89957	3.75462	6.01773	5.01887	5.01481	4.80217	μg/g
915NEG		PE(34:1p)-H	PE(34:1p)-H	PE	(34:1p)	(34:1p)				C39 H75 O7 N1 P1	700.529	11.8205	0.0070417	1.17288	27.5729	21.2426	26.6728	26.2369	27.7988	21.4451	20.4976	19.0812	18.7617	30.6469	23.5404	23.6131	23.8585	μg/g
711POS		TG(17:0/18:1/22:6)+NH4	TG(57:7)+NH4	TG	(17:0/18:1/22:6)	(17:0)	(18:1)	(22:6)		C60 H106 O6 N1	936.801	20.1654	0.0119487	1.17276	1.29966	1.39051	1.40018	1.10666	2.36123	1.42503	1.59957	0.904533	1.02132	1.49439	1.41464	1.42043	1.44665	μg/g
790POS		TG(29:0/18:1/18:1)+NH4	TG(65:2)+NH4	TG	(29:0/18:1/18:1)	(29:0)	(18:1)	(18:1)		C68 H132 O6 N1	1059	24.9322	0.0102942	1.17107	0.332622	0.378459	0.329965	0.197279	0.430597	0.328762	0.236262	0.247962	0.259143	0.352992	0.324316	0.323667	0.329775	μg/g
1034NEG		PS(38:4p)-H	PS(38:4p)-H	PS	(38:4p)	(38:4p)				C44 H77 O9 N1 P1	794.534	11.8801	0.0123979	1.16751	0.376424	0.261101	0.495672	0.408691	0.945408	0.539957	0.494456	0.278854	0.40075	0.416404	0.575105	0.566071	0.561245	μg/g
943NEG		PE(17:0/18:1)-H	PE(35:1)-H	PE	(17:0/18:1)	(17:0)	(18:1)			C40 H77 O8 N1 P1	730.539	11.786	0.0109017	1.16711	0.836927	0.665072	0.753588	0.887505	0.794224	0.633741	0.578696	0.632174	0.581582	0.947359	0.731794	0.738366	0.747828	μg/g
970NEG		phSM(d32:0+pO)+HCOO	phSM(d32:0+pO)+HCOO	phSM	(d32:0+pO)	(d32:0+pO)				C38 H78 O10 N2 P1	753.54	9.58	0.0101277	1.16694	1.03381	0.972467	0.935061	1.41406	1.10777	0.9012	0.80468	0.928321	0.852748	1.19469	0.950071	0.969201	0.962717	μg/g
1220NEG		CL(18:2/18:2/18:2/18:2)-H	CL(72:8)-H	CL	(18:2/18:2/18:2/18:2)	(18:2)	(18:2)	(18:2)	(18:2)	C81 H141 O17 P2	1447.96	16.4688	0.00466718	1.16403	3.24282	4.13342	3.69957	5.41841	3.8252	3.51636	2.61147	2.61081	3.84892	4.86849	3.95942	3.95857	3.99108	μg/g
735POS		TG(18:1/18:1/22:5)+NH4	TG(58:7)+NH4	TG	(18:1/18:1/22:5)	(18:1)	(18:1)	(22:5)		C61 H108 O6 N1	950.817	20.9294	0.00623322	1.16307	14.55	16.7316	15.8609	14.2723	29.5786	18.257	15.617	12.4162	13.1772	18.7682	18.6058	18.3971	18.5872	μg/g
1170NEG		SM(d42:0+pO)+HCOO	SM(d42:0+pO)+HCOO	SM	(d42:0+pO)	(d42:0+pO)				C48 H98 O9 N2 P1	877.702	13.4067	0.0215927	1.16149	0.791835	1.09787	0.723941	0.712952	0.790134	0.659717	0.577098	0.684373	0.609103	1.01407	0.735693	0.708836	0.736344	μg/g
1098NEG		PS(20:3/20:4)-H	PS(40:7)-H	PS	(20:3/20:4)	(20:3)	(20:4)			C46 H75 O10 N1 P1	832.513	10.2095	0.0249526	1.15537	0.760625	0.559598	0.821253	0.938488	0.891695	0.978077	0.65201	0.543179	0.524434	0.739876	1.15244	1.11883	1.17587	μg/g
803POS		TG(30:0/18:1/20:1)+NH4	TG(68:2)+NH4	TG	(30:0/18:1/20:1)	(30:0)	(18:1)	(20:1)		C71 H138 O6 N1	1101.05	25.3941	0.0114698	1.15524	1.16841	1.3598	1.2727	0.756617	1.46988	1.18176	0.886547	0.890367	1.0255	1.23327	1.15839	1.16092	1.18274	μg/g
671POS		TG(17:0/18:2/20:4)+NH4	TG(55:6)+NH4	TG	(17:0/18:2/20:4)	(17:0)	(18:2)	(20:4)		C58 H104 O6 N1	910.786	19.7455	0.0150512	1.15242	2.98206	2.67801	3.29106	1.93885	4.19043	2.9367	2.71611	2.29856	2.23457	2.8999	3.02532	3.05315	3.11541	μg/g
792POS		TG(30:1/18:1/18:2)+NH4	TG(66:4)+NH4	TG	(30:1/18:1/18:2)	(30:1)	(18:1)	(18:2)		C69 H130 O6 N1	1068.99	24.4306	0.00540093	1.15028	0.880156	0.966618	0.890159	0.495106	1.07496	0.900803	0.688534	0.594772	0.732914	0.827263	0.845865	0.848871	0.85488	μg/g
912NEG		PE(34:2p)-H	PE(34:2p)-H	PE	(34:2p)	(34:2p)				C39 H73 O7 N1 P1	698.513	11.0689	0.00699001	1.14649	9.5818	9.01107	9.83304	9.10628	9.03577	8.04281	7.04315	7.113	7.39631	11.0226	8.59074	8.67844	8.70684	μg/g
1224NEG		CL(20:5/18:2/18:2/18:2)-H	CL(74:11)-H	CL	(20:5/18:2/18:2/18:2)	(20:5)	(18:2)	(18:2)	(18:2)	C83 H139 O17 P2	1469.95	16.469	0.00645805	1.14605	1.05972	1.40377	1.24356	1.68915	1.26434	1.16838	0.832185	0.875262	1.29208	1.64383	1.31908	1.32526	1.33601	μg/g
575POS		TG(16:1/17:1/18:2)+NH4	TG(51:4)+NH4	TG	(16:1/17:1/18:2)	(16:1)	(17:1)	(18:2)		C54 H100 O6 N1	858.755	18.9721	0.0124646	1.14356	23.1464	36.9286	40.8151	13.2876	29.7673	24.8245	35.8492	17.3044	22.478	25.4185	23.6067	24.1156	23.5981	μg/g
699POS		TG(18:0/18:1/20:4)+NH4	TG(56:5)+NH4	TG	(18:0/18:1/20:4)	(18:0)	(18:1)	(20:4)		C59 H108 O6 N1	926.817	21.3783	0.0113124	1.14261	27.2798	27.0093	30.7371	20.0345	39.4675	29.2907	23.2538	20.7683	24.5903	28.5859	27.9229	27.9015	28.4624	μg/g
812POS		TG(70:2)+NH4	TG(70:2)+NH4	TG	(70:2)	(70:2)				C73 H142 O6 N1	1129.08	25.6679	0.0115495	1.14222	0.531896	0.594416	0.541083	0.305051	0.597524	0.491601	0.372398	0.392764	0.44209	0.551117	0.499471	0.500479	0.510005	μg/g
774POS		TG(26:1/18:2/18:2)+NH4	TG(62:5)+NH4	TG	(26:1/18:2/18:2)	(26:1)	(18:2)	(18:2)		C65 H120 O6 N1	1010.91	23.0869	0.0439795	1.13891	1.75393	1.61713	1.17269	0.872834	1.93901	1.52411	1.08495	0.9231	1.49926	1.42704	1.28936	1.37793	1.40291	μg/g
604POS		TG(16:0/16:0/20:4)+NH4	TG(52:4)+NH4	TG	(16:0/16:0/20:4)	(16:0)	(16:0)	(20:4)		C55 H102 O6 N1	872.77	20.2542	0.00972749	1.1354	35.6736	36.7715	45.8647	27.0892	49.7268	42.7514	30.8354	28.1635	29.692	40.4143	41.7024	41.5057	42.2879	μg/g
990NEG		PE(16:0/22:4)-H	PE(38:4)-H	PE	(16:0/22:4)	(16:0)	(22:4)			C43 H77 O8 N1 P1	766.539	11.0479	0.00731298	1.1332	7.70247	7.15221	8.76708	8.67232	7.96118	6.68293	5.87189	6.16555	6.25981	10.5433	7.49275	7.50586	7.59402	μg/g
119POS		DG(16:0/18:2)+NH4	DG(34:2)+NH4	DG	(16:0/18:2)	(16:0)	(18:2)			C37 H72 O5 N1	610.541	12.552	0.0028284	1.13308	55.2308	47.401	49.027	49.5673	69.0823	47.8258	43.9524	44.4572	54.3193	48.0055	51.7457	51.5341	51.8147	μg/g
780POS		TG(27:0/18:1/18:2)+NH4	TG(63:3)+NH4	TG	(27:0/18:1/18:2)	(27:0)	(18:1)	(18:2)		C66 H126 O6 N1	1028.96	24.2289	0.000607577	1.127	0.509705	0.690359	0.464352	0.288105	0.63194	0.536754	0.388891	0.414054	0.453084	0.500444	0.541763	0.541105	0.541439	μg/g
710POS		TG(18:1/17:1/22:5)+NH4	TG(57:7)+NH4	TG	(18:1/17:1/22:5)	(18:1)	(17:1)	(22:5)		C60 H106 O6 N1	936.801	19.7796	0.0113363	1.12529	1.70884	2.06967	1.507	1.14835	3.45318	2.31141	1.66741	1.14065	1.3152	2.35153	1.78218	1.798	1.82269	μg/g
674POS		TG(19:1/18:2/18:2)+NH4	TG(55:5)+NH4	TG	(19:1/18:2/18:2)	(19:1)	(18:2)	(18:2)		C58 H106 O6 N1	912.801	20.2085	0.0115062	1.12489	22.5188	25.6638	22.278	15.6274	33.3747	24.4822	20.4941	15.8536	21.5346	23.8348	25.2638	25.3234	25.7984	μg/g
163POS		TG(4:0/16:0/17:0)+NH4	TG(37:0)+NH4	TG	(4:0/16:0/17:0)	(4:0)	(16:0)	(17:0)		C40 H80 O6 N1	670.598	15.1704	0.0137538	1.1194	0.291935	0.200928	0.279512	0.133429	0.34181	0.280232	0.160843	0.167842	0.216196	0.289421	0.244917	0.246673	0.251496	μg/g
775POS		TG(26:1/18:1/18:2)+NH4	TG(62:4)+NH4	TG	(26:1/18:1/18:2)	(26:1)	(18:1)	(18:2)		C65 H122 O6 N1	1012.93	23.547	0.0119265	1.11694	3.17241	4.0091	2.89937	1.81114	4.00085	3.30079	2.73636	2.09128	2.81512	3.28541	3.17693	3.19056	3.2489	μg/g
436POS		TG(15:0/16:0/16:1)+NH4	TG(47:1)+NH4	TG	(15:0/16:0/16:1)	(15:0)	(16:0)	(16:1)		C50 H98 O6 N1	808.739	20.236	0.0155315	1.11681	1.41272	1.78708	2.15081	1.32716	2.44758	1.88847	1.28801	1.13555	1.54448	2.31438	1.76762	1.73264	1.7145	μg/g
948NEG		PE(16:0/20:5)-H	PE(36:5)-H	PE	(16:0/20:5)	(16:0)	(20:5)			C41 H71 O8 N1 P1	736.492	9.69171	0.00306095	1.11653	0.855816	1.345	1.10159	0.638446	0.925724	0.828246	0.618684	0.962074	0.791547	1.15809	0.934941	0.934908	0.929977	μg/g
794POS		TG(30:0/18:1/18:1)+NH4	TG(66:2)+NH4	TG	(30:0/18:1/18:1)	(30:0)	(18:1)	(18:1)		C69 H134 O6 N1	1073.02	25.0979	0.0146538	1.11321	1.39149	1.34026	1.34709	0.794362	1.46672	1.2991	0.932403	1.03926	1.0663	1.35812	1.26117	1.27344	1.29794	μg/g
601POS		TG(16:0/16:0/20:5)+NH4	TG(52:5)+NH4	TG	(16:0/16:0/20:5)	(16:0)	(16:0)	(20:5)		C55 H100 O6 N1	870.755	19.346	0.000885773	1.11169	8.78114	6.86155	9.17555	5.84053	11.1116	9.26712	7.41563	6.22419	6.17231	8.49439	8.60797	8.59305	8.60321	μg/g
951NEG		PE(16:0/20:4)-H	PE(36:4)-H	PE	(16:0/20:4)	(16:0)	(20:4)			C41 H73 O8 N1 P1	738.508	10.3928	0.00694354	1.11027	30.6155	31.4691	34.274	29.7527	28.5303	26.7618	21.04	27.2073	25.1809	39.0932	29.1678	29.162	29.517	μg/g
573POS		PC(42:8)+H	PC(42:8)+H	PC	(42:8)	(42:8)				C50 H85 O8 N1 P1	858.601	9.98311	0.00932441	1.1091	0.521286	0.783477	0.911913	0.610611	0.746964	0.505341	0.955784	0.437559	0.478202	0.845763	0.744814	0.751689	0.7378	μg/g
463POS		TG(16:0/14:2/18:2)+NH4	TG(48:4)+NH4	TG	(16:0/14:2/18:2)	(16:0)	(14:2)	(18:2)		C51 H94 O6 N1	816.708	17.8404	0.0170508	1.1046	1.72566	1.96729	2.30766	1.12207	2.58168	2.32965	1.62791	1.43216	1.46267	1.93304	1.89088	1.92071	1.95636	μg/g
87POS		LPS(22:6)+H	LPS(22:6)+H	LPS	(22:6)	(22:6)				C28 H45 O9 N1 P1	570.283	1.72073	0.0157344	1.10378	6.68614	5.31444	3.75387	7.00576	4.97228	3.85387	3.40489	4.26073	5.12677	8.47866	5.89572	5.92643	6.07144	μg/g
1036NEG		PE(20:0/20:4)-H	PE(40:4)-H	PE	(20:0/20:4)	(20:0)	(20:4)			C45 H81 O8 N1 P1	794.571	12.2679	0.00787761	1.10104	2.10427	2.11387	1.74547	2.23276	2.05216	1.37664	1.58284	1.56582	1.9232	2.85954	1.97567	1.94883	1.97567	μg/g
1176NEG		SM(d44:4)+HCOO	SM(d44:4)+HCOO	SM	(d44:4)	(d44:4)				C50 H94 O8 N2 P1	881.675	12.1317	0.012338	1.10014	1.39796	1.1162	1.45534	1.35917	1.22203	1.13573	0.998742	1.02999	1.00907	1.78088	1.11226	1.13962	1.1303	μg/g
1068NEG		PS(40:8p)-H	PS(40:8p)-H	PS	(40:8p)	(40:8p)				C46 H73 O9 N1 P1	814.503	10.5877	0.0195638	1.09948	3.3309	2.0767	3.43726	3.18574	3.71954	4.00265	2.21212	2.03867	2.61685	3.45473	3.73973	3.69056	3.59808	μg/g
991NEG		PE(18:1/20:3)-H	PE(38:4)-H	PE	(18:1/20:3)	(18:1)	(20:3)			C43 H77 O8 N1 P1	766.539	11.3635	0.00740829	1.098	170.567	154.132	179.019	174.101	158.268	146.611	124.437	134.61	137.302	218.505	161.168	160.876	163.081	μg/g
642POS		TG(18:3/18:2/18:2)+NH4	TG(54:7)+NH4	TG	(18:3/18:2/18:2)	(18:3)	(18:2)	(18:2)		C57 H100 O6 N1	894.755	17.6442	0.0112194	1.08978	69.7178	66.1741	65.4583	32.721	95.1568	74.6044	58.5408	43.4101	59.8512	65.699	66.9739	67.0477	68.3199	μg/g
1166NEG		SM(d42:1+pO)+HCOO	SM(d42:1+pO)+HCOO	SM	(d42:1+pO)	(d42:1+pO)				C48 H96 O9 N2 P1	875.686	12.3612	0.00700225	1.08527	3.50717	4.01723	3.47485	3.15426	3.2161	2.86011	2.44891	3.13833	2.7081	4.84944	3.17419	3.20088	3.15671	μg/g
651POS		TG(18:1/18:2/18:2)+NH4	TG(54:5)+NH4	TG	(18:1/18:2/18:2)	(18:1)	(18:2)	(18:2)		C57 H104 O6 N1	898.786	20.2532	0.01867	1.08338	86.0985	96.7817	108.946	67.9283	119.501	108.656	81.4321	73.0932	78.0836	101.108	103.549	105.507	107.488	μg/g
784POS		TG(28:1/18:1/18:2)+NH4	TG(64:4)+NH4	TG	(28:1/18:1/18:2)	(28:1)	(18:1)	(18:2)		C67 H126 O6 N1	1040.96	24.0202	0.000373877	1.08288	0.837691	0.952405	0.745881	0.476971	0.997833	0.852829	0.642747	0.643173	0.770199	0.794869	0.820847	0.821356	0.820804	μg/g
898NEG		Cer(d17:1/24:2)+HCOO	Cer(d41:3)+HCOO	Cer	(d17:1/24:2)	(d17:1)	(24:2)			C42 H78 O5 N1	676.589	12.838	0.00152851	1.08187	0.0897337	0.153152	0.0823451	0.0893868	0.0856729	0.0952812	0.0767253	0.100687	0.0909998	0.0987361	0.102424	0.102706	0.102683	μg/g
716POS		TG(18:2/18:2/21:1)+NH4	TG(57:5)+NH4	TG	(18:2/18:2/21:1)	(18:2)	(18:2)	(21:1)		C60 H110 O6 N1	940.833	21.2531	0.0146613	1.08152	3.56258	3.97499	3.56552	2.50323	4.03689	3.40616	3.94701	2.39865	3.47039	3.09107	3.21986	3.25353	3.31425	μg/g
621POS		TG(18:2/17:1/18:2)+NH4	TG(53:5)+NH4	TG	(18:2/17:1/18:2)	(18:2)	(17:1)	(18:2)		C56 H102 O6 N1	884.77	19.0354	0.017909	1.07832	22.5725	24.5276	25.3883	15.8694	31.4177	25.8662	22.2031	17.1855	20.5824	25.2385	24.3806	24.7945	25.2687	μg/g
236POS		TG(4:0/16:0/22:6)+NH4	TG(42:6)+NH4	TG	(4:0/16:0/22:6)	(4:0)	(16:0)	(22:6)		C45 H78 O6 N1	728.582	13.1459	0.0071299	1.07572	1.32577	1.20778	1.26588	0.528714	1.92955	1.66629	0.887828	1.13028	0.949455	1.18334	1.3704	1.38667	1.36904	μg/g
995NEG		PE(18:2p/22:6)-H	PE(40:8p)-H	PE	(18:2p/22:6)	(18:2p)	(22:6)			C45 H73 O7 N1 P1	770.513	9.86207	0.0145007	1.07335	2.1993	2.78241	3.35706	2.64243	2.90393	2.1788	1.92759	1.89851	2.59392	4.33748	2.77563	2.77501	2.84561	μg/g
1192NEG		PC(22:1/20:4)+HCOO	PC(42:5)+HCOO	PC	(22:1/20:4)	(22:1)	(20:4)			C51 H91 O10 N1 P1	908.639	12.0071	0.0238439	1.07211	1.21363	1.3994	1.37602	1.29057	1.13989	1.21607	0.910162	1.08915	1.06269	1.70965	1.18178	1.23191	1.23203	μg/g
785POS		TG(28:1/18:1/18:1)+NH4	TG(64:3)+NH4	TG	(28:1/18:1/18:1)	(28:1)	(18:1)	(18:1)		C67 H128 O6 N1	1042.97	24.4291	0.011061	1.07066	1.32228	1.51627	1.2856	0.696226	1.61136	1.30227	1.08116	1.07054	1.23221	1.3211	1.3008	1.31071	1.32942	μg/g
731POS		TG(18:1/18:1/22:6)+NH4	TG(58:8)+NH4	TG	(18:1/18:1/22:6)	(18:1)	(18:1)	(22:6)		C61 H106 O6 N1	948.801	19.7908	0.0364062	1.0692	31.4648	34.8149	39.832	28.5987	56.3788	42.4828	34.6883	29.1383	30.3586	42.0531	37.4604	39.8787	37.4706	μg/g
375POS		TG(18:2/10:1/18:2)+NH4	TG(46:5)+NH4	TG	(18:2/10:1/18:2)	(18:2)	(10:1)	(18:2)		C49 H88 O6 N1	786.661	15.3438	0.0188221	1.06661	0.260248	0.261441	0.26895	0.172168	0.328581	0.269788	0.234906	0.196498	0.266828	0.242722	0.239071	0.24365	0.248243	μg/g
269POS		Co(Q8)+NH4	Co(Q8)+NH4	Co	(Q8)	(Q8)				C49 H78 O4 N1	744.593	14.2255	0.0169616	1.06176	2.25865	4.25556	2.77482	1.85847	3.12003	2.86876	2.27692	2.38342	2.43381	3.47474	3.1251	3.16789	3.06271	μg/g
521POS		TG(16:0/16:0/17:1)+NH4	TG(49:1)+NH4	TG	(16:0/16:0/17:1)	(16:0)	(16:0)	(17:1)		C52 H102 O6 N1	836.77	20.8344	0.021643	1.06049	10.6519	11.7957	16.6656	10.1852	14.4634	14.307	9.24832	10.2915	10.9427	15.3355	13.2479	13.5791	13.8328	μg/g
188POS		TG(6:0/15:0/18:2)+NH4	TG(39:2)+NH4	TG	(6:0/15:0/18:2)	(6:0)	(15:0)	(18:2)		C42 H80 O6 N1	694.598	14.2386	0.0130604	1.06003	1.98858	1.72225	1.87569	0.813572	2.36897	2.07059	1.45744	1.31044	1.51288	1.92114	1.81143	1.82037	1.85656	μg/g
786POS		TG(30:1/16:0/18:1)+NH4	TG(64:2)+NH4	TG	(30:1/16:0/18:1)	(30:1)	(16:0)	(18:1)		C67 H130 O6 N1	1044.99	24.7728	0.0044401	1.0594	1.10961	1.26808	1.14258	0.66494	1.17509	1.08184	0.88274	0.949409	0.994586	1.15117	1.09432	1.10394	1.09771	μg/g
693POS		TG(18:1/18:2/20:4)+NH4	TG(56:7)+NH4	TG	(18:1/18:2/20:4)	(18:1)	(18:2)	(20:4)		C59 H104 O6 N1	922.786	19.2281	0.0106553	1.05905	83.1908	84.2575	90.5068	56.6689	110.304	92.5573	79.6908	64.2392	73.2786	91.4694	88.4551	88.3048	90.0159	μg/g
537POS		TG(18:4/14:0/18:2)+NH4	TG(50:6)+NH4	TG	(18:4/14:0/18:2)	(18:4)	(14:0)	(18:2)		C53 H94 O6 N1	840.708	16.8422	0.0442115	1.05876	1.75066	1.53454	3.05894	0.982841	3.40644	2.33414	2.15242	2.03049	1.38896	2.23173	2.00304	2.13411	2.18322	μg/g
133POS		DG(16:0/20:4)+NH4	DG(36:4)+NH4	DG	(16:0/20:4)	(16:0)	(20:4)			C39 H72 O5 N1	634.541	12.0657	0.00438292	1.05843	17.8231	16.5601	18.8688	18.4396	22.487	17.8018	16.6992	16.2492	16.5571	21.6724	18.8324	18.699	18.6828	μg/g
976NEG		PE(19:0/18:1)-H	PE(37:1)-H	PE	(19:0/18:1)	(19:0)	(18:1)			C42 H81 O8 N1 P1	758.571	12.7282	0.00893957	1.05842	0.274779	0.247093	0.242291	0.321121	0.266529	0.216689	0.258674	0.226329	0.214775	0.360736	0.254872	0.258945	0.258768	μg/g
1172NEG		PC(18:0/22:6)+HCOO	PC(40:6)+HCOO	PC	(18:0/22:6)	(18:0)	(22:6)			C49 H85 O10 N1 P1	878.592	10.8251	0.00655135	1.05465	37.3051	43.1795	47.9459	70.7997	38.5361	46.2832	29.239	31.2029	43.1068	75.6133	46.6939	47.3097	47.006	μg/g
595POS		TG(16:1/18:2/18:3)+NH4	TG(52:6)+NH4	TG	(16:1/18:2/18:3)	(16:1)	(18:2)	(18:3)		C55 H98 O6 N1	868.739	17.4819	0.0108795	1.05436	43.7838	41.8773	46.0341	24.0452	50.3853	53.5495	36.4499	31.3674	31.1989	42.933	43.0809	43.0906	43.9028	μg/g
904NEG		PE(16:0/16:1)-H	PE(32:1)-H	PE	(16:0/16:1)	(16:0)	(16:1)			C37 H71 O8 N1 P1	688.492	10.3664	0.0135333	1.05357	2.73845	2.71804	3.28568	2.38972	2.38803	2.80619	1.90614	3.0433	1.95881	3.11808	2.47195	2.53977	2.50544	μg/g
366POS		CerG1(d18:1/22:1)+H	CerG1(d40:2)+H	CerG1	(d18:1/22:1)	(d18:1)	(22:1)			C46 H88 O8 N1	782.65	13.065	0.0468978	1.05265	0.125031	0.126097	0.161327	0.13312	0.268741	0.222031	0.174361	0.136398	0.121291	0.11951	0.171377	0.170309	0.185076	μg/g
282POS		PE(16:0p/22:5)+H	PE(38:5p)+H	PE	(16:0p/22:5)	(16:0p)	(22:5)			C43 H77 O7 N1 P1	750.543	10.9604	0.0169277	1.04935	46.9814	54.6484	49.1704	39.7027	54.5655	48.0769	38.7604	37.0888	38.7584	70.8596	54.0383	55.237	53.433	μg/g
1058NEG		PS(18:1/20:4)-H	PS(38:5)-H	PS	(18:1/20:4)	(18:1)	(20:4)			C44 H75 O10 N1 P1	808.513	9.26309	0.024124	1.04898	0.279472	0.280667	0.206908	0.278032	0.334993	0.271806	0.273583	0.201161	0.203024	0.366061	0.293465	0.279644	0.286389	μg/g
547POS		TG(16:0/14:0/20:4)+NH4	TG(50:4)+NH4	TG	(16:0/14:0/20:4)	(16:0)	(14:0)	(20:4)		C53 H98 O6 N1	844.739	19.0356	0.0193397	1.04796	7.04519	7.88412	9.38759	4.98909	10.869	9.34611	6.77389	6.72542	6.8114	8.6795	8.31647	8.5987	8.31744	μg/g
1213NEG		CL(18:2/18:2/18:2/16:1)-H	CL(70:7)-H	CL	(18:2/18:2/18:2/16:1)	(18:2)	(18:2)	(18:2)	(16:1)	C79 H139 O17 P2	1421.95	16.3114	0.0168511	1.04766	0.884658	1.19048	0.960214	0.957656	0.798138	0.976152	0.684407	0.868059	0.755372	1.2892	0.917305	0.935806	0.948607	μg/g
750POS		TG(18:1/18:2/23:1)+NH4	TG(59:4)+NH4	TG	(18:1/18:2/23:1)	(18:1)	(18:2)	(23:1)		C62 H116 O6 N1	970.88	22.7238	0.0268348	1.04727	1.75205	2.4396	1.80497	1.89464	2.64723	2.58424	2.16789	2.02921	2.3959	0.88558	2.80648	2.93672	2.80227	μg/g
1079NEG		PS(40:6p)-H	PS(40:6p)-H	PS	(40:6p)	(40:6p)				C46 H77 O9 N1 P1	818.534	11.5608	0.0168496	1.04658	2.14002	1.12368	1.9091	1.80386	2.20195	2.14061	1.41231	1.33876	1.64745	2.231	2.01991	1.97723	2.04426	μg/g
513POS		TG(15:0/16:0/18:2)+NH4	TG(49:2)+NH4	TG	(15:0/16:0/18:2)	(15:0)	(16:0)	(18:2)		C52 H100 O6 N1	834.755	20.3494	0.0166302	1.04603	4.08612	7.82903	8.44724	4.16163	10.1636	7.46497	6.32577	6.403	5.65941	7.30808	7.53847	7.39523	7.64463	μg/g
745POS		TG(18:0/16:0/24:0)+NH4	TG(58:0)+NH4	TG	(18:0/16:0/24:0)	(18:0)	(16:0)	(24:0)		C61 H122 O6 N1	964.927	24.475	0.00754126	1.04536	0.342115	0.524409	0.389837	0.277927	0.487147	0.334698	0.268758	0.407349	0.438302	0.484618	0.399706	0.39868	0.404354	μg/g
1216NEG		CL(18:2/18:1/18:1/16:0)-H	CL(70:4)-H	CL	(18:2/18:1/18:1/16:0)	(18:2)	(18:1)	(18:1)	(16:0)	C79 H145 O17 P2	1428	19.0228	0.0739144	1.04406	0.332042	0.422317	0.253225	0.434124	0.195234	0.299151	0.135586	0.354044	0.318404	0.46067	0.340032	0.355014	0.306787	μg/g
529POS		TG(16:0/16:0/17:0)+NH4	TG(49:0)+NH4	TG	(16:0/16:0/17:0)	(16:0)	(16:0)	(17:0)		C52 H104 O6 N1	838.786	21.8155	0.0640639	1.04276	9.15296	9.68159	11.4062	8.89407	14.2225	8.83129	7.54685	8.69491	11.265	14.831	12.6437	12.4555	13.9861	μg/g
404POS		PC(37:4)+H	PC(37:4)+H	PC	(37:4)	(37:4)				C45 H83 O8 N1 P1	796.585	12.052	0.00774328	1.04211	4.03481	4.10059	4.3104	4.43337	4.37299	4.2444	3.40028	3.26242	3.87232	5.61405	4.2081	4.21317	4.26719	μg/g
221POS		TG(6:0/17:1/18:2)+NH4	TG(41:3)+NH4	TG	(6:0/17:1/18:2)	(6:0)	(17:1)	(18:2)		C44 H82 O6 N1	720.614	14.294	0.000532454	1.04047	1.04893	0.916547	0.766726	0.412609	1.23198	0.992074	0.747901	0.588242	0.871381	1.00696	0.890573	0.890129	0.889626	μg/g
280POS		TG(6:0/18:2/19:1)+NH4	TG(43:3)+NH4	TG	(6:0/18:2/19:1)	(6:0)	(18:2)	(19:1)		C46 H86 O6 N1	748.645	15.5065	0.0352753	1.03986	0.187372	0.127826	0.1875	0.0674256	0.457493	0.184256	0.205257	0.212639	0.152304	0.233774	0.166912	0.175483	0.178786	μg/g
381POS		TG(16:0/12:2/18:2)+NH4	TG(46:4)+NH4	TG	(16:0/12:2/18:2)	(16:0)	(12:2)	(18:2)		C49 H90 O6 N1	788.676	16.61	0.0124787	1.03853	0.416441	0.384427	0.494537	0.278598	0.536609	0.506717	0.307299	0.385267	0.356476	0.476552	0.411237	0.40696	0.417191	μg/g
1038NEG		PE(18:1/22:1)-H	PE(40:2)-H	PE	(18:1/22:1)	(18:1)	(22:1)			C45 H85 O8 N1 P1	798.602	13.1875	0.0587699	1.03592	0.294841	0.238762	0.316817	0.356995	0.287056	0.275949	0.238463	0.295674	0.267972	0.36459	0.316029	0.286912	0.320044	μg/g
1016NEG		PS(18:2/18:2)-H	PS(36:4)-H	PS	(18:2/18:2)	(18:2)	(18:2)			C42 H73 O10 N1 P1	782.498	10.5851	0.01375	1.03529	0.766674	0.531024	0.722237	0.563154	0.72522	1.00186	0.424915	0.53585	0.587414	0.645515	0.772519	0.772149	0.754088	μg/g
713POS		TG(16:0/16:0/24:0)+NH4	TG(56:0)+NH4	TG	(16:0/16:0/24:0)	(16:0)	(16:0)	(24:0)		C59 H118 O6 N1	936.895	24.0659	0.00424006	1.03518	1.33377	1.86649	1.50451	1.14113	1.76219	1.22836	0.966125	1.62084	1.60637	1.92788	1.53478	1.54638	1.53539	μg/g
197POS		TG(4:0/18:2/18:2)+NH4	TG(40:4)+NH4	TG	(4:0/18:2/18:2)	(4:0)	(18:2)	(18:2)		C43 H78 O6 N1	704.582	13.0023	0.0109302	1.03432	7.99113	6.41904	6.02629	2.60818	8.7653	8.2508	4.66532	5.2362	6.29069	6.31155	6.81257	6.82752	6.94933	μg/g
781POS		TG(29:1/16:0/18:1)+NH4	TG(63:2)+NH4	TG	(29:1/16:0/18:1)	(29:1)	(16:0)	(18:1)		C66 H128 O6 N1	1030.97	24.5911	0.00450227	1.03411	0.406161	0.476343	0.381756	0.229933	0.440604	0.40847	0.319549	0.364398	0.369274	0.409279	0.394853	0.397992	0.394959	μg/g
779POS		TG(27:1/18:1/18:2)+NH4	TG(63:4)+NH4	TG	(27:1/18:1/18:2)	(27:1)	(18:1)	(18:2)		C66 H124 O6 N1	1026.94	23.7979	0.0199424	1.03371	0.243961	0.353489	0.207531	0.173155	0.391763	0.303178	0.229108	0.261371	0.236183	0.295383	0.281559	0.287685	0.293014	μg/g
934NEG		PE(36:4p)-H	PE(36:4p)-H	PE	(36:4p)	(36:4p)				C41 H73 O7 N1 P1	722.513	10.8766	0.00235852	1.02556	171.724	146.126	185.623	168.779	165.034	159.111	135.358	137.896	140.966	243.087	170.534	170.504	171.216	μg/g
1078NEG		PS(40:6p)-H	PS(40:6p)-H	PS	(40:6p)	(40:6p)				C46 H77 O9 N1 P1	818.534	11.819	0.0143297	1.02488	4.40384	3.2129	4.67263	4.03385	4.85073	5.1115	3.39897	3.26351	4.11018	4.77574	5.03289	4.90823	4.91187	μg/g
1200NEG		PE(52:5)-H	PE(52:5)-H	PE	(52:5)	(52:5)				C57 H103 O8 N1 P1	960.743	14.5121	0.00283824	1.02376	0.692098	0.416493	0.618192	0.55919	0.464324	0.518834	0.378992	0.513503	0.444666	0.830461	0.502494	0.502341	0.504888	μg/g
647POS		TG(18:2/18:2/18:2)+NH4	TG(54:6)+NH4	TG	(18:2/18:2/18:2)	(18:2)	(18:2)	(18:2)		C57 H102 O6 N1	896.77	18.5799	0.0101974	1.02213	662.245	610.576	619.149	352.159	854.095	723.323	602.532	464.399	591.924	648.97	658.703	670.077	658.081	μg/g
623POS		PC(44:8)+H	PC(44:8)+H	PC	(44:8)	(44:8)				C52 H89 O8 N1 P1	886.632	10.7862	0.0477254	1.0221	0.311678	0.492695	0.424156	0.390558	0.444559	0.41352	0.291435	0.300362	0.396207	0.617497	0.430694	0.46508	0.470939	μg/g
694POS		TG(16:0/18:1/22:6)+NH4	TG(56:7)+NH4	TG	(16:0/18:1/22:6)	(16:0)	(18:1)	(22:6)		C59 H104 O6 N1	922.786	19.7742	0.0101095	1.02199	78.9193	88.1241	99.0102	69.8244	136.301	102.952	91.8936	76.7136	78.2617	112.196	99.6407	99.4963	101.318	μg/g
996NEG		PE(18:0/20:2)-H	PE(38:2)-H	PE	(18:0/20:2)	(18:0)	(20:2)			C43 H81 O8 N1 P1	770.571	12.3209	0.00796201	1.02178	2.29012	2.50429	2.30276	2.40294	2.55403	2.09892	1.76025	2.35226	2.20899	3.37681	2.27212	2.24103	2.27233	μg/g
458POS		TG(16:1/14:2/18:2)+NH4	TG(48:5)+NH4	TG	(16:1/14:2/18:2)	(16:1)	(14:2)	(18:2)		C51 H92 O6 N1	814.692	16.6644	0.0187086	1.0191	0.969901	0.82627	1.16825	0.647506	1.62955	1.19569	0.848389	1.11549	0.828326	1.15535	0.97258	0.990284	1.00964	μg/g
673POS		TG(19:1/18:2/18:3)+NH4	TG(55:6)+NH4	TG	(19:1/18:2/18:3)	(19:1)	(18:2)	(18:3)		C58 H104 O6 N1	910.786	19.2555	0.0169386	1.01731	4.41047	4.52495	3.6045	2.86154	5.74323	4.56389	4.26447	3.0787	4.20852	4.66934	4.52678	4.66134	4.52764	μg/g
1228NEG		CL(18:2/18:2/20:1/18:2)-H	CL(74:7)-H	CL	(18:2/18:2/20:1/18:2)	(18:2)	(18:2)	(20:1)	(18:2)	C83 H147 O17 P2	1478.01	18.2439	0.0253704	1.01021	0.391844	0.355766	0.445512	0.601845	0.392086	0.443918	0.256972	0.458459	0.400431	0.605165	0.409183	0.418455	0.430405	μg/g
649POS		TG(16:0/16:0/22:6)+NH4	TG(54:6)+NH4	TG	(16:0/16:0/22:6)	(16:0)	(16:0)	(22:6)		C57 H102 O6 N1	896.77	19.7564	0.00390867	1.00581	53.9237	55.1808	61.1266	43.4683	87.2094	67.7036	56.8458	50.2544	49.6667	74.6996	62.377	62.133	62.6206	μg/g
964NEG		PE(16:0p/22:5)-H	PE(38:5p)-H	PE	(16:0p/22:5)	(16:0p)	(22:5)			C43 H75 O7 N1 P1	748.529	11.2287	0.00904846	1.00575	9.90179	9.84484	10.9587	9.16144	9.7027	9.7506	8.09344	8.1172	8.13413	15.1908	10.0002	9.83012	9.96557	μg/g
637POS		TG(14:0/18:2/22:6)+NH4	TG(54:8)+NH4	TG	(14:0/18:2/22:6)	(14:0)	(18:2)	(22:6)		C57 H98 O6 N1	892.739	17.4701	0.0351198	1.00433	7.20051	8.96896	6.91895	5.44356	12.0469	10.1853	8.29003	7.24943	6.29214	8.38687	7.50291	7.88344	8.03513	μg/g
675POS		TG(19:1/18:1/18:2)+NH4	TG(55:4)+NH4	TG	(19:1/18:1/18:2)	(19:1)	(18:1)	(18:2)		C58 H108 O6 N1	914.817	21.1892	0.0128361	1.00296	71.4796	69.844	64.5923	42.9171	83.108	84.527	60.1986	51.2947	62.7611	72.1786	74.7527	73.3045	72.975	μg/g
828NEG		LPE(18:2)-H	LPE(18:2)-H	LPE	(18:2)	(18:2)				C23 H43 O7 N1 P1	476.278	2.21746	0.123189	1.00091	3.659	5.3336	2.5386	2.35138	2.40588	3.61834	2.52831	2.6317	3.71147	3.78385	4.09319	4.06133	3.2655	μg/g
591POS		TG(16:1/18:3/18:3)+NH4	TG(52:7)+NH4	TG	(16:1/18:3/18:3)	(16:1)	(18:3)	(18:3)		C55 H96 O6 N1	866.723	17.3517	0.00102068	0.998126	2.2407	2.67847	3.51258	1.74586	3.2476	3.72763	2.52717	2.27027	2.003	2.92234	2.92242	2.91982	2.92577	μg/g
901NEG		Cer(d18:1/22:0+O)+HCOO	Cer(d40:1+O)+HCOO	Cer	(d18:1/22:0+O)	(d18:1)	(22:0+O)			C41 H80 O6 N1	682.599	14.3	0.00748976	0.997562	4.11078	5.26049	3.73134	3.94955	3.52957	5.61195	2.78556	3.99829	4.11906	4.11716	4.13667	4.15795	4.09699	μg/g
1211NEG		CL(18:2/16:1/16:1/18:2)-H	CL(68:6)-H	CL	(18:2/16:1/16:1/18:2)	(18:2)	(16:1)	(16:1)	(18:2)	C77 H137 O17 P2	1395.93	16.2002	0.030829	0.996768	0.204019	0.312663	0.279496	0.215437	0.134371	0.200083	0.184829	0.238558	0.190883	0.335349	0.211846	0.224579	0.214651	μg/g
955NEG		PE(18:0/18:1)-H	PE(36:1)-H	PE	(18:0/18:1)	(18:0)	(18:1)			C41 H79 O8 N1 P1	744.555	12.2522	0.00686549	0.995188	32.0461	29.5477	33.05	32.7141	31.3222	30.2741	25.1278	31.7123	26.8795	45.4536	30.1905	30.1844	30.5478	μg/g
644POS		TG(16:0/16:1/22:6)+NH4	TG(54:7)+NH4	TG	(16:0/16:1/22:6)	(16:0)	(16:1)	(22:6)		C57 H100 O6 N1	894.755	18.58	0.00628276	0.994608	27.2474	30.116	39.7122	24.5208	43.7123	42.2428	32.3804	29.262	25.3456	36.9739	36.1725	36.5609	36.1598	μg/g
654POS		TG(18:1/18:1/18:2)+NH4	TG(54:4)+NH4	TG	(18:1/18:1/18:2)	(18:1)	(18:1)	(18:2)		C57 H106 O6 N1	900.801	21.3776	0.00123888	0.991184	21.0968	22.5379	23.7733	15.8644	30.7302	28.7558	20.3705	18.5921	20.2042	27.0938	24.1387	24.0792	24.1131	μg/g
672POS		TG(16:0/17:0/22:6)+NH4	TG(55:6)+NH4	TG	(16:0/17:0/22:6)	(16:0)	(17:0)	(22:6)		C58 H104 O6 N1	910.786	20.1532	0.016505	0.986782	0.955561	0.981435	1.06317	0.827487	1.8244	1.11192	1.84551	0.690082	0.861802	1.21845	1.04736	1.06183	1.08231	μg/g
55POS		Cer(d18:2/16:0)+H	Cer(d34:2)+H	Cer	(d18:2/16:0)	(d18:2)	(16:0)			C34 H66 O3 N1	536.504	10.3878	0.0341403	0.983538	0.764547	0.869474	0.674614	0.741011	0.860045	0.845736	0.726036	0.890324	0.656605	0.856428	0.874296	0.860275	0.918144	μg/g
1018NEG		PS(18:1/18:2)-H	PS(36:3)-H	PS	(18:1/18:2)	(18:1)	(18:2)			C42 H75 O10 N1 P1	784.513	9.45664	0.0133768	0.982828	0.178888	0.168508	0.156308	0.169415	0.21753	0.197332	0.150356	0.12648	0.221715	0.210327	0.192075	0.187477	0.187944	μg/g
638POS		TG(18:3/18:2/18:3)+NH4	TG(54:8)+NH4	TG	(18:3/18:2/18:3)	(18:3)	(18:2)	(18:3)		C57 H98 O6 N1	892.739	16.7214	0.0119483	0.982048	3.54137	2.92391	3.32206	1.5657	4.52114	5.57618	2.6232	2.02686	2.70666	3.23147	3.14197	3.15327	3.21247	μg/g
599POS		TG(16:0/18:2/18:3)+NH4	TG(52:5)+NH4	TG	(16:0/18:2/18:3)	(16:0)	(18:2)	(18:3)		C55 H100 O6 N1	870.755	18.4115	0.0122258	0.981988	422.469	437.245	536.592	270.193	496.725	557.686	423.985	365.974	375.835	479.422	467.612	469.483	478.407	μg/g
1044NEG		SM(d18:0/20:2)+HCOO	SM(d38:2)+HCOO	SM	(d18:0/20:2)	(d18:0)	(20:2)			C44 H86 O8 N2 P1	801.613	11.1202	0.00497211	0.980981	5.58354	5.56851	5.75766	6.18013	4.41183	5.71143	4.18831	5.36493	5.02144	7.74877	5.67585	5.67164	5.62516	μg/g
616POS		TG(15:0/18:2/20:4)+NH4	TG(53:6)+NH4	TG	(15:0/18:2/20:4)	(15:0)	(18:2)	(20:4)		C56 H100 O6 N1	882.755	18.5609	0.0474162	0.980768	1.20779	0.2065	1.61257	0.803188	2.0384	1.61942	1.28164	0.520527	1.04566	1.51628	1.74208	1.88622	1.73676	μg/g
1221NEG		CL(18:2/18:2/18:2/18:1)-H	CL(72:7)-H	CL	(18:2/18:2/18:2/18:1)	(18:2)	(18:2)	(18:2)	(18:1)	C81 H143 O17 P2	1449.98	17.2964	0.0110315	0.975235	2.71262	3.63557	3.04242	3.77265	2.84394	3.27743	2.4766	2.75489	3.08297	4.82181	3.31844	3.24837	3.26788	μg/g
829NEG		LPE(18:1)-H	LPE(18:1)-H	LPE	(18:1)	(18:1)				C23 H45 O7 N1 P1	478.294	2.8786	0.00157496	0.974368	5.83385	7.26566	5.38063	5.70084	5.83577	8.90918	4.42663	5.17788	5.07326	7.21941	5.67353	5.6581	5.65807	μg/g
778POS		TG(30:1/16:0/16:0)+NH4	TG(62:1)+NH4	TG	(30:1/16:0/16:0)	(30:1)	(16:0)	(16:0)		C65 H128 O6 N1	1018.97	24.812	0.0230822	0.974276	0.543331	0.6707	0.541959	0.310449	0.584905	0.568747	0.429764	0.552756	0.554395	0.615688	0.542679	0.564891	0.543114	μg/g
320POS		PC(35:4)+H	PC(35:4)+H	PC	(35:4)	(35:4)				C43 H79 O8 N1 P1	768.554	11.1397	0.0056153	0.972591	1.1236	1.52485	1.46071	1.40649	1.43779	1.43161	1.16539	1.15176	1.33232	2.06832	1.48891	1.47435	1.4747	μg/g
1169NEG		PS(43:6)-H	PS(43:6)-H	PS	(43:6)	(43:6)				C49 H83 O10 N1 P1	876.576	9.42111	0.0184832	0.970605	0.257269	0.282548	0.365175	0.26989	0.365988	0.352248	0.262418	0.23515	0.319187	0.418533	0.3878	0.376401	0.375006	μg/g
382POS		TG(18:1/10:1/18:2)+NH4	TG(46:4)+NH4	TG	(18:1/10:1/18:2)	(18:1)	(10:1)	(18:2)		C49 H90 O6 N1	788.676	16.2984	0.0054075	0.970527	0.855448	0.8377	0.901844	0.485478	0.937143	1.00342	0.747484	0.643227	0.792973	0.952517	0.87378	0.869662	0.879091	μg/g
648POS		TG(16:0/18:2/20:4)+NH4	TG(54:6)+NH4	TG	(16:0/18:2/20:4)	(16:0)	(18:2)	(20:4)		C57 H102 O6 N1	896.77	19.2167	0.0168273	0.969583	70.2841	69.818	78.1512	44.464	85.697	89.6236	63.8084	58.3517	66.0162	81.5449	74.1842	75.3031	76.7161	μg/g
1225NEG		CL(20:5/18:1/18:2/18:2)-H	CL(74:10)-H	CL	(20:5/18:1/18:2/18:2)	(20:5)	(18:1)	(18:2)	(18:2)	C83 H141 O17 P2	1471.96	17.3018	0.00980341	0.968335	0.961513	1.1482	0.98222	1.17569	0.939463	1.1	0.802201	0.908922	1.00973	1.55651	1.09658	1.09635	1.11519	μg/g
919NEG		Cer(d18:0+pO/24:2)+HCOO	Cer(d42:2+pO)+HCOO	Cer	(d18:0+pO/24:2)	(d18:0+pO)	(24:2)			C43 H82 O6 N1	708.615	12.6624	0.0288511	0.968301	0.0301784	0.0717961	0.06286	0.0492151	0.0498779	0.053342	0.0418365	0.0627018	0.0509926	0.0636948	0.0555482	0.0549741	0.0580243	μg/g
782POS		TG(29:0/16:0/18:1)+NH4	TG(63:1)+NH4	TG	(29:0/16:0/18:1)	(29:0)	(16:0)	(18:1)		C66 H130 O6 N1	1032.99	24.9609	0.00201395	0.967394	0.119099	0.166882	0.114784	0.0850034	0.148746	0.124855	0.103568	0.14055	0.13232	0.154608	0.135322	0.135155	0.135688	μg/g
538POS		TG(18:3/14:1/18:2)+NH4	TG(50:6)+NH4	TG	(18:3/14:1/18:2)	(18:3)	(14:1)	(18:2)		C53 H94 O6 N1	840.708	16.5636	0.0530993	0.966541	0.775308	0.917996	0.994005	0.426276	1.22279	0.998088	1.10225	0.669414	0.787148	0.929595	1.11374	1.22508	1.12494	μg/g
470POS		PC(39:6)+H	PC(39:6)+H	PC	(39:6)	(39:6)				C47 H83 O8 N1 P1	820.585	11.215	0.0205858	0.963476	0.230807	0.265888	0.632022	0.221838	0.226817	0.274719	0.309903	0.216676	0.378057	0.457814	0.344914	0.355243	0.34152	μg/g
773POS		TG(27:0/16:0/18:1)+NH4	TG(61:1)+NH4	TG	(27:0/16:0/18:1)	(27:0)	(16:0)	(18:1)		C64 H126 O6 N1	1004.96	24.6431	0.0130263	0.962104	0.299921	0.403481	0.316796	0.179083	0.322034	0.312939	0.246156	0.330479	0.341331	0.350333	0.300048	0.301989	0.307651	μg/g
841NEG		LPS(18:0)-H	LPS(18:0)-H	LPS	(18:0)	(18:0)				C24 H47 O9 N1 P1	524.299	2.93912	0.0186531	0.961554	1.15709	0.960586	1.07214	1.21255	0.981997	1.45217	0.947548	1.06575	0.748255	1.38593	1.00136	0.968851	0.97061	μg/g
748POS		TG(18:2/18:2/23:1)+NH4	TG(59:5)+NH4	TG	(18:2/18:2/23:1)	(18:2)	(18:2)	(23:1)		C62 H114 O6 N1	968.864	22.1065	0.0155359	0.960992	0.915916	1.28306	0.766766	0.71392	1.63408	1.34131	1.01726	0.839813	1.22015	1.1109	1.10619	1.13569	1.10516	μg/g
737POS		TG(18:1/18:1/22:4)+NH4	TG(58:6)+NH4	TG	(18:1/18:1/22:4)	(18:1)	(18:1)	(22:4)		C61 H110 O6 N1	952.833	21.0504	0.0231281	0.96037	15.1232	15.1693	20.0323	11.0768	20.6541	17.1068	16.1742	11.7397	23.3452	17.0757	20.6956	20.4113	19.7786	μg/g
542POS		TG(14:0/18:2/18:3)+NH4	TG(50:5)+NH4	TG	(14:0/18:2/18:3)	(14:0)	(18:2)	(18:3)		C53 H96 O6 N1	842.723	17.8313	0.0421747	0.954403	3.46037	4.37585	6.0648	2.52643	5.52477	6.33634	4.01109	4.2552	3.59598	4.80239	4.27259	4.54572	4.6358	μg/g
582POS		TG(16:0/17:1/18:1)+NH4	TG(51:2)+NH4	TG	(16:0/17:1/18:1)	(16:0)	(17:1)	(18:1)		C54 H104 O6 N1	862.786	21.0425	0.0215157	0.952892	145.49	108.255	131.275	71.4483	127.82	182.093	107.961	91.3282	101.939	129.851	119.614	117.368	122.51	μg/g
541POS		TG(14:0/18:2/18:3)+NH4	TG(50:5)+NH4	TG	(14:0/18:2/18:3)	(14:0)	(18:2)	(18:3)		C53 H96 O6 N1	842.723	17.415	0.0135011	0.950686	24.0199	21.2065	24.5171	24.5239	26.0831	30.8762	22.3747	19.9604	23.9205	29.4615	24.2137	24.3898	24.8536	μg/g
579POS		TG(16:0/17:1/18:2)+NH4	TG(51:3)+NH4	TG	(16:0/17:1/18:2)	(16:0)	(17:1)	(18:2)		C54 H102 O6 N1	860.77	20.0339	0.00552695	0.948821	100.375	100.358	107.895	62.396	111.614	121.098	95.1997	82.6426	93.3113	116.419	104.646	104.381	105.49	μg/g
925NEG		PE(16:0/18:1)-H	PE(34:1)-H	PE	(16:0/18:1)	(16:0)	(18:1)			C39 H75 O8 N1 P1	716.524	11.3256	0.00403834	0.948339	21.5089	17.9093	21.0971	22.3457	19.788	22.4177	17.6104	20.3038	17.7911	30.1179	20.5024	20.498	20.6439	μg/g
1094NEG		PS(18:2/22:6)-H	PS(40:8)-H	PS	(18:2/22:6)	(18:2)	(22:6)			C46 H73 O10 N1 P1	830.498	10.135	0.0120093	0.946315	1.38986	1.06619	1.76773	1.61197	1.52075	2.23642	1.20201	1.24189	1.4061	1.68742	2.07983	2.05735	2.03052	μg/g
766POS		TG(18:1/18:2/24:0)+NH4	TG(60:3)+NH4	TG	(18:1/18:2/24:0)	(18:1)	(18:2)	(24:0)		C63 H120 O6 N1	986.911	23.5102	0.0381498	0.944333	10.2045	13.3837	12.3137	6.88392	12.8689	12.3489	11.0302	9.77425	11.0912	14.6909	12.8027	12.5611	13.5122	μg/g
457POS		TG(16:1/14:2/18:2)+NH4	TG(48:5)+NH4	TG	(16:1/14:2/18:2)	(16:1)	(14:2)	(18:2)		C51 H92 O6 N1	814.692	16.1892	0.0149695	0.943665	1.49921	1.57805	2.07367	0.905199	2.35015	2.17239	1.46632	1.44469	1.85505	1.96968	1.67306	1.6916	1.72326	μg/g
685POS		TG(19:0/18:1/18:1)+NH4	TG(55:2)+NH4	TG	(19:0/18:1/18:1)	(19:0)	(18:1)	(18:1)		C58 H112 O6 N1	918.848	21.807	0.0819325	0.943651	10.4199	20.2016	11.7956	14.0492	13.7357	16.949	12.1507	14.101	12.2093	18.984	17.7931	15.3583	15.6375	μg/g
765POS		TG(18:1/18:2/24:1)+NH4	TG(60:4)+NH4	TG	(18:1/18:2/24:1)	(18:1)	(18:2)	(24:1)		C63 H118 O6 N1	984.895	23.0213	0.00976904	0.940532	16.0176	18.8457	14.5346	10.6149	19.6031	22.2673	14.6762	14.322	16.2332	17.1509	16.2657	16.207	16.5079	μg/g
945NEG		PA(39:6)-H	PA(39:6)-H	PA	(39:6)	(39:6)				C42 H70 O8 N0 P1	733.481	9.58824	0.0119233	0.940315	0.0857195	0.0526579	0.0870774	0.127653	0.0712204	0.14178	0.0620246	0.0492695	0.0340625	0.164125	0.0911896	0.0925087	0.0933766	μg/g
134POS		Cer(d18:2/23:0)+H	Cer(d41:2)+H	Cer	(d18:2/23:0)	(d18:2)	(23:0)			C41 H80 O3 N1	634.613	13.8211	0.00551219	0.939653	0.188871	0.226055	0.143348	0.135843	0.144008	0.196925	0.162092	0.185689	0.168866	0.17838	0.169591	0.171162	0.16949	μg/g
359POS		TG(15:0/14:0/16:1)+NH4	TG(45:1)+NH4	TG	(15:0/14:0/16:1)	(15:0)	(14:0)	(16:1)		C48 H94 O6 N1	780.708	18.4815	0.0127813	0.937529	1.32487	1.41371	2.23671	0.992626	1.80607	1.75922	1.33778	1.74059	1.41218	2.04221	1.62544	1.66272	1.62754	μg/g
777POS		TG(26:0/18:1/18:1)+NH4	TG(62:2)+NH4	TG	(26:0/18:1/18:1)	(26:0)	(18:1)	(18:1)		C65 H126 O6 N1	1016.96	24.4373	0.00996586	0.93691	2.14453	2.43706	1.91933	1.07267	2.19741	2.09758	1.72004	2.09652	2.29658	2.21824	2.11182	2.1225	2.15273	μg/g
367POS		TG(15:0/14:0/16:0)+NH4	TG(45:0)+NH4	TG	(15:0/14:0/16:0)	(15:0)	(14:0)	(16:0)		C48 H96 O6 N1	782.723	19.8264	0.00219129	0.933943	1.34785	1.47778	1.77131	1.15414	1.92722	1.61687	1.33004	1.54182	1.44807	2.28459	1.65036	1.64344	1.64868	μg/g
1069NEG		PS(18:0/20:2)-H	PS(38:2)-H	PS	(18:0/20:2)	(18:0)	(20:2)			C44 H81 O10 N1 P1	814.56	11.2404	0.0972547	0.931103	0.506576	0.39703	0.32496	0.579265	0.659153	0.971656	0.405382	0.33974	0.431203	0.501546	0.616739	0.512394	0.600085	μg/g
772POS		TG(25:1/18:1/18:2)+NH4	TG(61:4)+NH4	TG	(25:1/18:1/18:2)	(25:1)	(18:1)	(18:2)		C64 H120 O6 N1	998.911	23.2968	0.00127374	0.930356	0.677953	1.171	0.672158	0.503078	1.15446	1.09379	0.782126	0.717251	0.891887	1.0064	0.960184	0.962347	0.960272	μg/g
769POS		TG(26:0/16:0/18:1)+NH4	TG(60:1)+NH4	TG	(26:0/16:0/18:1)	(26:0)	(16:0)	(18:1)		C63 H124 O6 N1	990.942	24.4604	0.0119598	0.929086	1.59609	1.99	1.66414	0.94243	1.78739	1.68809	1.35706	1.73904	1.88202	1.92294	1.71079	1.71567	1.74871	μg/g
952NEG		PE(18:1/18:2)-H	PE(36:3)-H	PE	(18:1/18:2)	(18:1)	(18:2)			C41 H75 O8 N1 P1	740.524	10.6582	0.00659412	0.928453	20.6816	23.1004	23.3854	18.0486	18.4193	21.1752	19.4447	20.4662	20.7499	29.7853	21.5986	21.5192	21.7963	μg/g
714POS		TG(19:1/18:1/20:4)+NH4	TG(57:6)+NH4	TG	(19:1/18:1/20:4)	(19:1)	(18:1)	(20:4)		C60 H108 O6 N1	938.817	20.8284	0.031885	0.924546	1.4665	1.62658	0.807885	0.912827	1.65307	1.84339	1.39173	0.963094	1.45497	1.34146	1.46169	1.45535	1.54039	μg/g
752POS		TG(18:1/18:2/23:0)+NH4	TG(59:3)+NH4	TG	(18:1/18:2/23:0)	(18:1)	(18:2)	(23:0)		C62 H118 O6 N1	972.895	23.2992	0.000859316	0.923763	2.53995	3.56365	2.47705	1.78367	4.06072	3.82716	2.70094	2.75855	3.27417	3.05469	3.33073	3.33377	3.32805	μg/g
993NEG		PE(18:0/20:3)-H	PE(38:3)-H	PE	(18:0/20:3)	(18:0)	(20:3)			C43 H79 O8 N1 P1	768.555	11.7487	0.00671923	0.9236	15.573	14.0215	15.6857	15.7241	13.6221	14.4598	13.6346	15.2262	13.5062	23.9727	15.0967	15.211	15.3005	μg/g
428POS		TG(15:0/14:0/18:2)+NH4	TG(47:2)+NH4	TG	(15:0/14:0/18:2)	(15:0)	(14:0)	(18:2)		C50 H96 O6 N1	806.723	18.7765	0.00977721	0.922666	3.91026	3.87918	6.83815	6.18052	3.90897	4.48528	9.36652	3.90162	3.29293	5.74243	4.12053	4.05935	4.13495	μg/g
1179NEG		PI(18:1/20:4)-H	PI(38:5)-H	PI	(18:1/20:4)	(18:1)	(20:4)			C47 H80 O13 N0 P1	883.534	9.08673	0.0177662	0.921882	8.75866	9.15994	7.94489	10.4998	9.37534	10.4817	8.32097	8.0218	8.01861	14.7713	10.3687	10.064	10.0486	μg/g
168POS		TG(4:0/16:1/18:3)+NH4	TG(38:4)+NH4	TG	(4:0/16:1/18:3)	(4:0)	(16:1)	(18:3)		C41 H74 O6 N1	676.551	12.1394	0.00812902	0.921523	0.912136	0.818524	0.924569	0.351279	0.994541	1.19799	0.723649	0.814795	0.776395	0.828955	0.892863	0.885373	0.899884	μg/g
767POS		TG(18:1/18:1/24:0)+NH4	TG(60:2)+NH4	TG	(18:1/18:1/24:0)	(18:1)	(18:1)	(24:0)		C63 H122 O6 N1	988.927	24.054	0.0119372	0.92117	9.03724	10.6031	7.84535	5.11594	9.46454	9.41875	7.36129	9.38433	9.61689	9.88475	9.09055	9.11306	9.29028	μg/g
302POS		TG(8:0/18:2/18:2)+NH4	TG(44:4)+NH4	TG	(8:0/18:2/18:2)	(8:0)	(18:2)	(18:2)		C47 H86 O6 N1	760.645	14.865	0.00976601	0.91553	0.691518	0.609372	0.734981	0.362867	0.724671	0.868262	0.551168	0.613494	0.629564	0.749097	0.689489	0.685852	0.698934	μg/g
154POS		DG(18:0/20:4)+NH4	DG(38:4)+NH4	DG	(18:0/20:4)	(18:0)	(20:4)			C41 H76 O5 N1	662.572	13.0721	0.00412886	0.915066	83.805	88.1335	83.3937	85.4968	99.544	97.9035	89.0752	90.8526	91.2576	112.158	98.4588	97.8207	97.7088	μg/g
51POS		PE(21:4)+H	PE(21:4)+H	PE	(21:4)	(21:4)				C26 H45 O8 N1 P1	530.288	2.24946	0.0037215	0.911985	0.799651	0.914649	1.19768	0.611708	1.00296	0.858582	0.981294	0.472745	0.888582	1.7623	0.66534	0.664979	0.669445	μg/g
1031NEG		PE(18:0/22:5)-H	PE(40:5)-H	PE	(18:0/22:5)	(18:0)	(22:5)			C45 H79 O8 N1 P1	792.555	11.3781	0.0334082	0.911495	10.4566	9.63944	11.8564	11.0513	10.3936	11.5497	9.38668	10.4573	10.2772	16.9114	12.1273	12.1281	12.8433	μg/g
744POS		TG(16:0/18:1/24:0)+NH4	TG(58:1)+NH4	TG	(16:0/18:1/24:0)	(16:0)	(18:1)	(24:0)		C61 H120 O6 N1	962.911	24.0559	0.0121794	0.909524	6.33216	7.52119	6.01845	4.00643	7.23207	6.82039	5.15366	7.0799	7.23872	7.91235	6.68975	6.71226	6.84202	μg/g
692POS		TG(20:3/18:2/18:2)+NH4	TG(56:7)+NH4	TG	(20:3/18:2/18:2)	(20:3)	(18:2)	(18:2)		C59 H104 O6 N1	922.786	18.7946	0.0221746	0.908626	52.1069	38.6921	45.5622	30.6866	46.5002	54.4983	55.3771	32.8072	54.6475	37.6928	43.5793	45.5446	44.4025	μg/g
698POS		TG(16:0/18:1/22:4)+NH4	TG(56:5)+NH4	TG	(16:0/18:1/22:4)	(16:0)	(18:1)	(22:4)		C59 H108 O6 N1	926.817	21.0685	0.000878864	0.907472	34.8736	45.9625	38.6717	25.3971	53.2997	48.0175	48.5676	32.4285	39.0969	50.3035	45.7153	45.7817	45.7093	μg/g
1026NEG		SM(d37:1)+HCOO	SM(d37:1)+HCOO	SM	(d37:1)	(d37:1)				C43 H86 O8 N2 P1	789.613	11.475	0.00468502	0.901986	3.32673	3.52428	3.37445	0.246619	3.18978	2.82878	2.70904	2.3884	2.54102	4.67917	3.22976	3.23107	3.20429	μg/g
581POS		PC(42:6)+H	PC(42:6)+H	PC	(42:6)	(42:6)				C50 H89 O8 N1 P1	862.632	11.3427	0.0110807	0.901614	0.933141	1.28071	1.36581	1.08382	1.30729	1.17435	1.8133	0.876222	1.05003	1.70841	1.2736	1.28447	1.30186	μg/g
503POS		PC(40:7)+H	PC(40:7)+H	PC	(18:1/22:6)	(18:1)	(22:6)			C48 H83 O8 N1 P1	832.585	9.96205	0.00633695	0.900029	5.9993	9.06662	9.61334	8.2531	8.02586	9.63687	6.59381	6.0334	8.17501	15.0686	9.7015	9.66247	9.78313	μg/g
1219NEG		CL(20:5/16:0/18:1/18:2)-H	CL(72:8)-H	CL	(20:5/16:0/18:1/18:2)	(20:5)	(16:0)	(18:1)	(18:2)	C81 H141 O17 P2	1447.96	18.1149	0.0160517	0.899837	0.112886	0.278733	0.213026	0.231913	0.108338	0.193315	0.130718	0.190454	0.173932	0.361657	0.216508	0.212427	0.219326	μg/g
374POS		TG(10:0/18:2/18:3)+NH4	TG(46:5)+NH4	TG	(10:0/18:2/18:3)	(10:0)	(18:2)	(18:3)		C49 H88 O6 N1	786.661	15.063	0.00320895	0.898908	0.304593	0.26247	0.329016	0.144984	0.34586	0.393178	0.256848	0.251619	0.296695	0.344557	0.308597	0.30786	0.309821	μg/g
669POS		TG(18:0/16:0/20:0)+NH4	TG(54:0)+NH4	TG	(18:0/16:0/20:0)	(18:0)	(16:0)	(20:0)		C57 H114 O6 N1	908.864	23.5855	0.00971888	0.895567	4.93898	6.62042	6.03875	4.25194	6.69864	5.69692	4.39485	5.87696	6.18713	9.72198	5.82318	5.80162	5.90899	μg/g
1028NEG		PE(18:0/22:6)-H	PE(40:6)-H	PE	(18:0/22:6)	(18:0)	(22:6)			C45 H77 O8 N1 P1	790.539	11.0864	0.00898576	0.89405	60.2615	67.2777	80.6826	95.7472	64.8343	80.2791	64.2089	68.2307	76.1155	123.674	79.1361	79.278	80.4401	μg/g
596POS		TG(14:0/18:2/20:4)+NH4	TG(52:6)+NH4	TG	(14:0/18:2/20:4)	(14:0)	(18:2)	(20:4)		C55 H98 O6 N1	868.739	17.9281	0.0122281	0.893737	8.43009	15.0393	12.1314	8.38179	19.3123	19.5573	12.5381	11.6061	12.1668	14.9523	15.6488	15.7083	16.0089	μg/g
1214NEG		CL(18:2/18:1/18:2/16:1)-H	CL(70:6)-H	CL	(18:2/18:1/18:2/16:1)	(18:2)	(18:1)	(18:2)	(16:1)	C79 H141 O17 P2	1423.96	17.1742	0.00920407	0.891305	0.890866	1.38003	1.17303	1.16608	0.83355	1.13889	0.947617	1.16634	1.13753	1.71701	1.1482	1.14799	1.12989	μg/g
190POS		TG(4:0/17:0/18:1)+NH4	TG(39:1)+NH4	TG	(4:0/17:0/18:1)	(4:0)	(17:0)	(18:1)		C42 H82 O6 N1	696.614	15.2129	0.00112507	0.88545	0.918589	0.693318	0.856368	0.398817	0.95747	0.989795	0.683332	0.771691	0.78348	1.09104	0.853563	0.854659	0.852745	μg/g
441POS		PC(38:4)+H	PC(38:4)+H	PC	(38:4)	(38:4)				C46 H85 O8 N1 P1	810.601	12.0175	0.00777784	0.885147	10.6443	10.2266	11.8733	11.1651	11.3592	12.1241	10.7935	10.426	11.4569	17.6394	12.1323	12.2057	12.0186	μg/g
897NEG		PE(32:0p)-H	PE(32:0p)-H	PE	(32:0p)	(32:0p)				C37 H73 O7 N1 P1	674.513	11.7558	0.013812	0.883749	1.8041	1.47999	1.82047	1.8319	1.62961	1.85559	1.61283	1.8882	1.62758	2.70869	1.73846	1.71393	1.76194	μg/g
872NEG		Cer(d18:1/17:0)+HCOO	Cer(d35:1)+HCOO	Cer	(d18:1/17:0)	(d18:1)	(17:0)			C36 H70 O5 N1	596.526	11.7426	0.00528915	0.883226	0.14176	0.221601	0.128689	0.153046	0.133957	0.187564	0.155426	0.169314	0.169087	0.200664	0.152904	0.15447	0.154068	μg/g
1227NEG		CL(20:5/18:1/18:2/18:1)-H	CL(74:9)-H	CL	(20:5/18:1/18:2/18:1)	(20:5)	(18:1)	(18:2)	(18:1)	C83 H143 O17 P2	1473.98	18.1446	0.0159501	0.882601	0.42046	0.46401	0.506007	0.636238	0.386587	0.499936	0.436158	0.450609	0.431836	0.915768	0.504334	0.520477	0.510309	μg/g
743POS		TG(16:0/18:1/24:1)+NH4	TG(58:2)+NH4	TG	(16:0/18:1/24:1)	(16:0)	(18:1)	(24:1)		C61 H118 O6 N1	960.895	23.5311	0.0135741	0.880754	29.6922	35.5699	29.7652	17.9975	33.9006	37.4623	28.928	29.1238	31.7635	39.5401	31.1823	30.8556	31.6969	μg/g
284POS		TG(16:0/9:0/18:2)+NH4	TG(43:2)+NH4	TG	(16:0/9:0/18:2)	(16:0)	(9:0)	(18:2)		C46 H88 O6 N1	750.661	16.3537	0.00958046	0.878926	0.464441	0.461902	0.613136	0.346628	0.704348	0.650716	0.693009	0.431092	0.517569	0.654909	0.536121	0.533498	0.543437	μg/g
482POS		TG(16:0/16:0/16:0)+NH4	TG(48:0)+NH4	TG	(16:0/16:0/16:0)	(16:0)	(16:0)	(16:0)		C51 H102 O6 N1	824.77	21.5076	0.0144003	0.876372	178.508	165.209	210.435	193.471	222.863	159.16	163.654	209.12	211.505	363.951	190.891	185.536	188.978	μg/g
562POS		TG(18:0/16:0/16:0)+NH4	TG(50:0)+NH4	TG	(18:0/16:0/16:0)	(18:0)	(16:0)	(16:0)		C53 H106 O6 N1	852.801	22.3616	0.00965332	0.874774	89.3953	96.6447	119.848	109.426	129.484	103.619	85.8912	114.083	124.096	195.098	113.534	112.885	115.027	μg/g
462POS		TG(16:1/14:1/18:2)+NH4	TG(48:4)+NH4	TG	(16:1/14:1/18:2)	(16:1)	(14:1)	(18:2)		C51 H94 O6 N1	816.708	17.133	0.0412525	0.874585	34.3042	30.1667	26.2684	21.3929	24.3554	45.2497	29.6306	28.6758	21.3607	31.1429	27.0589	28.7131	29.3195	μg/g
760POS		TG(25:0/16:0/18:1)+NH4	TG(59:1)+NH4	TG	(25:0/16:0/18:1)	(25:0)	(16:0)	(18:1)		C62 H122 O6 N1	976.927	24.2613	0.00965892	0.872508	0.827258	1.18626	0.865275	0.527911	1.05582	0.965525	0.762461	1.13145	1.11329	1.14187	1.00659	1.02406	1.00769	μg/g
308POS		TG(16:0/10:1/18:2)+NH4	TG(44:3)+NH4	TG	(16:0/10:1/18:2)	(16:0)	(10:1)	(18:2)		C47 H88 O6 N1	762.661	16.2552	0.0178435	0.867398	0.798261	0.681934	0.792269	0.433968	0.820807	1.01755	0.676946	0.681882	0.736853	0.953222	0.766931	0.79092	0.767007	μg/g
512POS		TG(15:0/16:0/18:2)+NH4	TG(49:2)+NH4	TG	(15:0/16:0/18:2)	(15:0)	(16:0)	(18:2)		C52 H100 O6 N1	834.755	20.0024	0.000581469	0.867353	57.9729	36.9773	41.6749	24.7194	45.7158	47.4322	42.3209	35.7429	61.2342	51.9964	40.8539	40.8955	40.8549	μg/g
1215NEG		CL(18:2/16:0/18:2/18:1)-H	CL(70:5)-H	CL	(18:2/16:0/18:2/18:1)	(18:2)	(16:0)	(18:2)	(18:1)	C79 H143 O17 P2	1425.98	18.1188	0.0195844	0.863879	0.703623	0.755475	0.711198	0.680402	0.467459	0.613512	0.658697	0.878926	0.679156	1.0107	0.612843	0.63729	0.624138	μg/g
632POS		TG(17:0/18:1/18:1)+NH4	TG(53:2)+NH4	TG	(17:0/18:1/18:1)	(17:0)	(18:1)	(18:1)		C56 H108 O6 N1	890.817	21.9708	0.00239971	0.863248	102.541	107.941	112.076	75.4099	138.656	137.302	109.587	105.288	118.444	151.013	130.567	129.99	130.487	μg/g
652POS		TG(18:1/18:2/18:2)+NH4	TG(54:5)+NH4	TG	(18:1/18:2/18:2)	(18:1)	(18:2)	(18:2)		C57 H104 O6 N1	898.786	19.6227	0.00385699	0.859876	1481.14	1472.89	1425.57	1011.21	1732.93	1698.14	1579	1349.23	1535.54	2122.69	1482.26	1471.88	1481.17	μg/g
701POS		TG(20:1/18:1/18:2)+NH4	TG(56:4)+NH4	TG	(20:1/18:1/18:2)	(20:1)	(18:1)	(18:2)		C59 H110 O6 N1	928.833	21.6222	0.00939674	0.858307	254.056	297.66	215.16	167.106	273.836	273.341	287.338	215.501	278.847	352.183	249.421	247.958	252.556	μg/g
653POS		TG(18:0/18:1/18:3)+NH4	TG(54:4)+NH4	TG	(18:0/18:1/18:3)	(18:0)	(18:1)	(18:3)		C57 H106 O6 N1	900.801	20.6592	0.0238949	0.856851	1845.38	1369.84	1647.56	1223.58	1754.87	1859.19	1676.13	1557.25	1708.62	2350.05	1793.28	1710.68	1741.1	μg/g
603POS		TG(16:0/18:1/18:3)+NH4	TG(52:4)+NH4	TG	(16:0/18:1/18:3)	(16:0)	(18:1)	(18:3)		C55 H102 O6 N1	872.77	19.5697	0.0643474	0.855955	1205.66	1867.85	1232.4	896.101	1576.63	1593.76	1916.46	1307.19	1321.15	1780.85	1629.09	1449.37	1473.13	μg/g
739POS		TG(18:0/18:1/22:4)+NH4	TG(58:5)+NH4	TG	(18:0/18:1/22:4)	(18:0)	(18:1)	(22:4)		C61 H112 O6 N1	954.848	21.7193	0.00363015	0.855262	17.7832	22.1543	15.3127	11.9781	21.5001	23.3782	19.3334	15.7326	21.4434	23.8566	20.9699	20.9881	20.8483	μg/g
1231NEG		CL(21:0/16:0/20:3/22:6)-H	CL(79:9)-H	CL	(21:0/16:0/20:3/22:6)	(21:0)	(16:0)	(20:3)	(22:6)	C88 H153 O17 P2	1544.06	10.1128	0.00625665	0.855051	0.854542	1.03726	1.26577	0.926644	0.771316	0.989753	0.855468	1.09595	1.08305	1.65443	1.2658	1.28044	1.2786	μg/g
506POS		TG(16:1/16:1/17:1)+NH4	TG(49:3)+NH4	TG	(16:1/16:1/17:1)	(16:1)	(16:1)	(17:1)		C52 H98 O6 N1	832.739	18.8205	0.0429233	0.854849	23.2235	17.3574	20.7957	11.3139	22.3995	26.3838	19.5524	20.526	19.0601	25.7135	22.0516	21.7179	23.5272	μg/g
840NEG		LPE(22:6)-H	LPE(22:6)-H	LPE	(22:6)	(22:6)				C27 H43 O7 N1 P1	524.278	2.04655	0.00350082	0.85484	6.97897	8.49566	5.8008	8.35068	5.13582	9.43291	5.28223	5.00923	9.23479	11.7056	7.81402	7.80856	7.76426	μg/g
1226NEG		CL(18:2/18:2/18:2/20:4)-H	CL(74:10)-H	CL	(18:2/18:2/18:2/20:4)	(18:2)	(18:2)	(18:2)	(20:4)	C83 H141 O17 P2	1471.96	16.2478	0.0104325	0.854804	0.428348	0.520305	0.427682	0.506822	0.501644	0.472909	0.463023	0.452403	0.470788	0.930757	0.534871	0.534791	0.525225	μg/g
1222NEG		CL(18:2/18:1/18:2/18:1)-H	CL(72:6)-H	CL	(18:2/18:1/18:2/18:1)	(18:2)	(18:1)	(18:2)	(18:1)	C81 H145 O17 P2	1452	18.1507	0.0105658	0.853259	1.27775	1.63348	1.37009	1.74266	1.26315	1.72657	1.23938	1.44714	1.48979	2.63746	1.50313	1.53489	1.52323	μg/g
1071NEG		PS(40:7p)-H	PS(40:7p)-H	PS	(40:7p)	(40:7p)				C46 H75 O9 N1 P1	816.518	10.9144	0.0129346	0.852497	1.02698	0.677455	1.19775	0.982378	1.16467	1.72656	1.02481	0.835858	1.0846	1.25105	1.42501	1.41902	1.39082	μg/g
992NEG		PS(36:3p)-H	PS(36:3p)-H	PS	(36:3p)	(36:3p)				C42 H75 O9 N1 P1	768.518	11.833	0.0191795	0.850563	1.07621	0.687266	1.06772	1.01967	1.31668	1.5816	1.07254	0.956648	0.994191	1.47046	1.29374	1.26485	1.24541	μg/g
987NEG		PE(18:1/20:4)-H	PE(38:5)-H	PE	(18:1/20:4)	(18:1)	(20:4)			C43 H75 O8 N1 P1	764.524	10.7711	0.0177622	0.850379	6.85831	8.05177	8.75986	7.153	7.00299	8.79706	6.80811	7.90924	7.93901	13.0278	8.03552	7.86329	8.14575	μg/g
536POS		TG(14:0/14:0/22:6)+NH4	TG(50:6)+NH4	TG	(14:0/14:0/22:6)	(14:0)	(14:0)	(22:6)		C53 H94 O6 N1	840.708	17.3081	0.0108149	0.849966	0.846207	0.952996	1.17858	0.625696	1.26658	1.50316	1.04046	0.939977	0.859678	1.38643	1.11018	1.10977	1.13089	μg/g
1198NEG		Cer(d58:3+pO)+HCOO	Cer(d58:3+pO)+HCOO	Cer	(d58:3+pO)	(d58:3+pO)				C59 H112 O6 N1	930.85	21.1929	0.0250323	0.849949	0.0107258	0.0245115	0.0129575	0.0104355	0.0118614	0.0154182	0.0132067	0.0177821	0.022237	0.0142924	0.0139619	0.0138115	0.0133074	μg/g
546POS		TG(18:1/14:0/18:3)+NH4	TG(50:4)+NH4	TG	(18:1/14:0/18:3)	(18:1)	(14:0)	(18:3)		C53 H98 O6 N1	844.739	18.2949	0.00579649	0.847769	196.208	173.334	318.707	125.932	232.576	291.402	246.887	204.637	193.438	298.356	222.791	221.827	224.387	μg/g
734POS		TG(18:1/18:2/22:4)+NH4	TG(58:7)+NH4	TG	(18:1/18:2/22:4)	(18:1)	(18:2)	(22:4)		C61 H108 O6 N1	950.817	20.1364	0.0642317	0.847096	12.2946	12.2169	16.2873	9.98789	27.0599	18.1211	23.8599	11.4617	21.9596	16.496	27.7697	24.6193	25.2722	μg/g
140POS		Cer(d18:1/24:1)+H	Cer(d42:2)+H	Cer	(d18:1/24:1)	(d18:1)	(24:1)			C42 H82 O3 N1	648.629	14.3748	0.00185416	0.84704	8.55315	11.243	7.54545	7.60941	7.13273	10.6454	9.2729	10.5617	8.77009	10.4332	8.80243	8.81892	8.83514	μg/g
1027NEG		PS(38:6p)-H	PS(38:6p)-H	PS	(38:6p)	(38:6p)				C44 H73 O9 N1 P1	790.503	10.8769	0.0254093	0.846787	4.69588	2.84882	4.26479	4.03639	4.84519	6.76838	4.17473	3.80525	4.35334	5.33309	5.54862	5.38552	5.27577	μg/g
597POS		TG(16:0/14:0/22:6)+NH4	TG(52:6)+NH4	TG	(16:0/14:0/22:6)	(16:0)	(14:0)	(22:6)		C55 H98 O6 N1	868.739	18.5354	0.00307632	0.84636	9.14079	9.92121	11.9102	7.4284	14.5295	15.6948	12.3311	10.5847	9.44225	14.4855	11.9292	11.8686	11.9346	μg/g
383POS		TG(10:0/18:2/18:2)+NH4	TG(46:4)+NH4	TG	(10:0/18:2/18:2)	(10:0)	(18:2)	(18:2)		C49 H90 O6 N1	788.676	15.9734	0.000206632	0.844164	2.74783	2.66188	3.15876	1.64034	2.83236	4.0461	2.5688	2.5873	2.8108	3.43562	3.00759	3.00723	3.00638	μg/g
552POS		TG(16:0/16:0/18:3)+NH4	TG(50:3)+NH4	TG	(16:0/16:0/18:3)	(16:0)	(16:0)	(18:3)		C53 H100 O6 N1	846.755	19.4175	0.0193409	0.843843	1099.18	1147.44	1864.45	1117.75	1307.48	1920	1329.05	1347.52	1289.81	1859.5	1555.28	1524.52	1584.65	μg/g
695POS		TG(20:2/18:2/18:2)+NH4	TG(56:6)+NH4	TG	(20:2/18:2/18:2)	(20:2)	(18:2)	(18:2)		C59 H106 O6 N1	924.801	19.833	0.0223171	0.843228	76.7216	82.5505	80.3272	62.8424	124.223	139.172	112.37	67.8449	82.8238	103.779	88.1666	90.4413	92.1837	μg/g
1105NEG		PS(18:0/22:6)-H	PS(40:6)-H	PS	(18:0/22:6)	(18:0)	(22:6)			C46 H77 O10 N1 P1	834.529	11.3728	0.0123424	0.841799	5.27463	3.22977	4.94581	4.79769	5.12566	7.43203	4.55082	4.37998	5.15952	6.24383	5.99198	5.89779	5.84833	μg/g
879NEG		LPI(20:4)-H	LPI(20:4)-H	LPI	(20:4)	(20:4)				C29 H48 O12 N0 P1	619.289	1.73995	0.01504	0.84045	1.49326	1.82831	1.29327	2.07618	1.5891	2.25302	1.33203	1.2305	2.13777	2.89867	2.10563	2.04438	2.06506	μg/g
1174NEG		PC(18:0/22:5)+HCOO	PC(40:5)+HCOO	PC	(18:0/22:5)	(18:0)	(22:5)			C49 H87 O10 N1 P1	880.607	11.4527	0.00408026	0.837531	2.95253	0.176666	3.55368	4.22555	3.03538	3.52768	2.61856	2.91017	3.23404	4.35825	3.33458	3.31098	3.31127	μg/g
709POS		TG(16:0/18:1/22:0)+NH4	TG(56:1)+NH4	TG	(16:0/18:1/22:0)	(16:0)	(18:1)	(22:0)		C59 H116 O6 N1	934.88	23.5781	0.00982971	0.837458	17.989	24.4246	22.4899	12.571	23.3993	25.6139	18.8741	22.7867	22.5658	30.6118	21.9847	21.9207	22.3244	μg/g
170POS		TG(4:0/16:1/18:2)+NH4	TG(38:3)+NH4	TG	(4:0/16:1/18:2)	(4:0)	(16:1)	(18:2)		C41 H76 O6 N1	678.567	12.8268	0.00369089	0.83553	3.67906	5.27158	3.9201	1.59485	3.67053	5.08213	3.8857	4.04211	4.12413	4.57205	3.9501	3.92345	3.94686	μg/g
307POS		TG(16:1/10:0/18:2)+NH4	TG(44:3)+NH4	TG	(16:1/10:0/18:2)	(16:1)	(10:0)	(18:2)		C47 H88 O6 N1	762.661	15.8368	0.0313502	0.834499	2.74298	2.24171	4.433	1.44097	2.62904	3.67009	3.44446	3.00699	2.7272	3.31389	3.10436	2.92342	2.96955	μg/g
500POS		SM(d44:7)+H	SM(d44:7)+H	SM	(d44:7)	(d44:7)				C49 H88 O6 N2 P1	831.637	11.2634	0.0292567	0.831337	1.47287	1.11658	1.52722	1.31397	1.31939	1.48358	1.3667	1.36193	1.67818	2.22908	1.47436	1.42272	1.39155	μg/g
1061NEG		PS(18:0/20:4)-H	PS(38:4)-H	PS	(18:0/20:4)	(18:0)	(20:4)			C44 H77 O10 N1 P1	810.529	11.5301	0.0217343	0.831275	2.4949	1.7056	2.41572	2.20173	2.4516	3.16163	2.17226	2.56604	2.75956	2.89743	2.63471	2.55758	2.66873	μg/g
578POS		PC(42:7)+H	PC(42:7)+H	PC	(42:7)	(42:7)				C50 H87 O8 N1 P1	860.616	10.554	0.0138952	0.830873	0.300383	0.413391	0.497922	0.338565	0.480412	0.437206	0.39627	0.375484	0.432892	0.802168	0.52978	0.539557	0.525081	μg/g
851NEG		LPS(20:3)-H	LPS(20:3)-H	LPS	(20:3)	(20:3)				C26 H45 O9 N1 P1	546.284	2.91291	0.0085327	0.830131	0.621766	0.497027	0.547958	0.591208	0.540841	0.883571	0.362054	0.660161	0.62554	0.840189	0.61108	0.601812	0.602501	μg/g
228POS		TG(6:0/17:0/18:1)+NH4	TG(41:1)+NH4	TG	(6:0/17:0/18:1)	(6:0)	(17:0)	(18:1)		C44 H86 O6 N1	724.645	16.4827	0.00954531	0.829326	0.322788	0.202581	0.233155	0.10194	0.24564	0.315199	0.20468	0.233286	0.248012	0.332561	0.236858	0.235482	0.23991	μg/g
679POS		TG(19:1/18:1/18:1)+NH4	TG(55:3)+NH4	TG	(19:1/18:1/18:1)	(19:1)	(18:1)	(18:1)		C58 H110 O6 N1	916.833	21.9885	0.0130956	0.826111	52.0942	52.8604	60.4918	66.8184	62.7034	84.0664	57.719	65.0337	60.6693	89.568	66.6831	67.1435	68.3893	μg/g
1161NEG		PS(18:1/24:0)-H	PS(42:1)-H	PS	(18:1/24:0)	(18:1)	(24:0)			C48 H91 O10 N1 P1	872.639	13.9307	0.0251268	0.824905	0.0818396	0.0704632	0.134521	0.189043	0.429841	0.274999	0.232877	0.190391	0.162952	0.236737	0.186579	0.177431	0.182164	μg/g
703POS		TG(20:1/18:1/18:1)+NH4	TG(56:3)+NH4	TG	(20:1/18:1/18:1)	(20:1)	(18:1)	(18:1)		C59 H112 O6 N1	930.848	22.3194	0.0170491	0.823623	231.012	229.883	203.295	146.763	239.955	255.364	222.757	220.757	217.291	359.787	233.663	229.408	237.363	μg/g
717POS		TG(18:2/18:2/21:1)+NH4	TG(57:5)+NH4	TG	(18:2/18:2/21:1)	(18:2)	(18:2)	(21:1)		C60 H110 O6 N1	940.833	19.6578	0.0402134	0.822301	6.50829	4.70595	7.19075	6.07794	7.39282	6.09014	7.67906	6.68398	7.5187	10.7922	6.63433	6.52239	7.03707	μg/g
328POS		PC(35:3)+H	PC(35:3)+H	PC	(35:3)	(35:3)				C43 H81 O8 N1 P1	770.569	11.7963	0.00742093	0.82025	2.07357	2.43466	2.55639	2.29926	2.32163	2.78881	2.33517	2.43253	2.64909	4.04068	2.53564	2.55002	2.51275	μg/g
740POS		TG(18:1/18:2/22:1)+NH4	TG(58:4)+NH4	TG	(18:1/18:2/22:1)	(18:1)	(18:2)	(22:1)		C61 H114 O6 N1	956.864	22.3952	0.00954384	0.819754	38.0884	41.312	31.7622	23.0579	41.7527	45.1937	40.5777	34.5806	46.0714	48.2424	39.5169	39.2753	40.0164	μg/g
314POS		PC(35:5)+H	PC(35:5)+H	PC	(35:5)	(35:5)				C43 H77 O8 N1 P1	766.538	10.5292	0.00668456	0.81726	4.61593	5.82154	6.35891	4.64156	6.19728	6.95335	5.7753	5.49302	6.45456	9.13822	6.33958	6.32834	6.40693	μg/g
1151NEG		PS(20:0/22:6)-H	PS(42:6)-H	PS	(20:0/22:6)	(20:0)	(22:6)			C48 H81 O10 N1 P1	862.56	10.5387	0.0323755	0.808573	0.64658	0.612126	0.188302	0.608058	0.155544	0.539809	0.464398	0.483968	0.44293	0.802859	0.312994	0.295235	0.297059	μg/g
593POS		TG(16:0/16:0/19:0)+NH4	TG(51:0)+NH4	TG	(16:0/16:0/19:0)	(16:0)	(16:0)	(19:0)		C54 H108 O6 N1	866.817	22.5843	0.0485419	0.803956	3.53583	4.57946	4.069	3.83877	6.27621	4.7288	3.9257	4.88341	7.18709	7.01193	5.39818	5.31422	5.81361	μg/g
613POS		TG(18:0/16:0/18:0)+NH4	TG(52:0)+NH4	TG	(18:0/16:0/18:0)	(18:0)	(16:0)	(18:0)		C55 H110 O6 N1	880.833	23.0327	0.0101065	0.803459	24.3008	30.041	31.8483	26.4902	33.5544	32.404	24.2488	34.303	35.9904	55.0602	31.6412	31.5392	32.1393	μg/g
468POS		TG(16:0/14:0/18:3)+NH4	TG(48:3)+NH4	TG	(16:0/14:0/18:3)	(16:0)	(14:0)	(18:3)		C51 H96 O6 N1	818.723	18.2015	0.0123672	0.800893	155.29	180.098	252.589	116.466	178.548	281.206	197.484	211.403	166.444	245.971	209.787	210.576	214.664	μg/g
600POS		TG(16:0/16:1/20:4)+NH4	TG(52:5)+NH4	TG	(16:0/16:1/20:4)	(16:0)	(16:1)	(20:4)		C55 H100 O6 N1	870.755	19.0565	0.119339	0.800539	61.7052	48.0005	77.6887	55.6386	89.9976	67.9304	80.974	69.3101	88.8987	108.895	56.359	68.8732	70.6609	μg/g
1056NEG		PS(20:3/18:2)-H	PS(38:5)-H	PS	(20:3/18:2)	(20:3)	(18:2)			C44 H75 O10 N1 P1	808.513	10.6625	0.0255156	0.797249	1.21459	1.44241	1.2491	1.03564	1.12999	1.94852	1.26064	1.35893	1.51351	1.53427	1.47927	1.40565	1.44392	μg/g
1060NEG		PS(18:0/20:4)-H	PS(38:4)-H	PS	(18:0/20:4)	(18:0)	(20:4)			C44 H77 O10 N1 P1	810.529	11.182	0.0248151	0.79377	0.682752	0.975835	0.753274	1.07303	0.804491	1.62376	0.981706	0.85453	0.777376	1.16643	1.0698	1.03832	1.01852	μg/g
756POS		TG(18:1/18:1/23:0)+NH4	TG(59:2)+NH4	TG	(18:1/18:1/23:0)	(18:1)	(18:1)	(23:0)		C62 H120 O6 N1	974.911	23.8126	0.0115277	0.789182	3.01737	4.52885	2.98782	2.07989	4.16971	4.76359	3.65157	3.8752	4.30462	4.67215	3.91458	3.92395	3.99762	μg/g
126POS		Cer(d18:1/22:0)+H	Cer(d40:1)+H	Cer	(d18:1/22:0)	(d18:1)	(22:0)			C40 H80 O3 N1	622.613	14.4522	0.00926108	0.786565	1.96877	2.90485	1.834	1.75736	1.75097	2.73884	2.4808	2.70264	2.32181	2.74396	2.1932	2.22933	2.19476	μg/g
645POS		TG(18:0/16:0/19:0)+NH4	TG(53:0)+NH4	TG	(18:0/16:0/19:0)	(18:0)	(16:0)	(19:0)		C56 H112 O6 N1	894.848	23.2096	0.00481334	0.78424	0.991252	1.62957	1.80841	1.09937	1.90518	1.52906	1.28112	2.27377	1.91179	2.48323	1.72029	1.70534	1.71889	μg/g
141POS		TG(4:0/14:1/18:2)+NH4	TG(36:3)+NH4	TG	(4:0/14:1/18:2)	(4:0)	(14:1)	(18:2)		C39 H72 O6 N1	650.535	11.9754	0.00369714	0.782489	0.490398	0.439704	0.692316	0.178482	0.583583	0.798719	0.497888	0.646325	0.519273	0.585103	0.558644	0.556687	0.560817	μg/g
1212NEG		CL(18:1/16:1/16:1/18:2)-H	CL(68:5)-H	CL	(18:1/16:1/16:1/18:2)	(18:1)	(16:1)	(16:1)	(18:2)	C77 H139 O17 P2	1397.95	17.102	0.0456466	0.782046	0.214764	0.389218	0.337666	0.237951	0.14058	0.347342	0.265805	0.394979	0.271603	0.40838	0.263629	0.263529	0.243275	μg/g
289POS		TG(16:0/9:0/18:1)+NH4	TG(43:1)+NH4	TG	(16:0/9:0/18:1)	(16:0)	(9:0)	(18:1)		C46 H90 O6 N1	752.676	17.4296	0.00132591	0.781209	0.40448	0.415224	0.529121	0.262307	0.648835	0.711798	0.437251	0.508425	0.495904	0.73953	0.524566	0.523455	0.524734	μg/g
922NEG		PE(16:1/18:2)-H	PE(34:3)-H	PE	(16:1/18:2)	(16:1)	(18:2)			C39 H71 O8 N1 P1	712.492	9.62959	0.0121066	0.779641	2.66739	3.47093	3.46915	2.18847	2.01951	3.4053	2.79991	3.98799	3.24712	4.27996	3.14609	3.16189	3.21916	μg/g
201POS		TG(6:0/16:1/18:2)+NH4	TG(40:3)+NH4	TG	(6:0/16:1/18:2)	(6:0)	(16:1)	(18:2)		C43 H80 O6 N1	706.598	13.6948	0.0110033	0.778329	16.19	12.5594	14.4999	5.98951	15.8242	19.9725	12.6141	15.9572	16.9763	18.0729	15.0606	15.0579	15.3481	μg/g
169POS		Cer(d18:1/26:1)+H	Cer(d44:2)+H	Cer	(d18:1/26:1)	(d18:1)	(26:1)			C44 H86 O3 N1	676.66	15.5388	0.00377295	0.776582	0.0579661	0.0684589	0.0522923	0.057282	0.050114	0.0783061	0.0592504	0.0833819	0.0634866	0.0840012	0.05994	0.0603568	0.0599936	μg/g
435POS		TG(15:0/16:0/16:1)+NH4	TG(47:1)+NH4	TG	(15:0/16:0/16:1)	(15:0)	(16:0)	(16:1)		C50 H98 O6 N1	808.739	19.6372	0.0251435	0.775683	1.48802	1.68077	2.07435	1.7167	1.58783	1.95624	1.84828	2.22418	1.60052	3.39032	1.64093	1.69462	1.72464	μg/g
738POS		TG(18:0/18:1/22:4)+NH4	TG(58:5)+NH4	TG	(18:0/18:1/22:4)	(18:0)	(18:1)	(22:4)		C61 H112 O6 N1	954.848	22.0014	0.0273308	0.773666	7.41058	6.34266	6.51419	5.2007	9.01795	8.80987	8.04296	8.93603	8.51892	10.2671	8.27576	8.60047	8.72822	μg/g
690POS		TG(16:0/18:1/21:0)+NH4	TG(55:1)+NH4	TG	(16:0/18:1/21:0)	(16:0)	(18:1)	(21:0)		C58 H114 O6 N1	920.864	23.2414	0.0186572	0.773434	6.93813	10.294	7.93401	4.27367	10.4598	11.8944	6.66029	8.46288	10.5475	14.0225	8.6624	8.49392	8.34542	μg/g
293POS		PC(34:3)+H	PC(34:3)+H	PC	(34:3)	(34:3)				C42 H79 O8 N1 P1	756.554	10.9977	0.0177513	0.773334	13.0589	9.93189	12.2263	13.4336	13.5267	12.2136	15.1559	12.6639	16.9036	23.4646	13.217	12.7641	12.9192	μg/g
741POS		TG(20:1/18:1/20:1)+NH4	TG(58:3)+NH4	TG	(20:1/18:1/20:1)	(20:1)	(18:1)	(20:1)		C61 H116 O6 N1	958.88	22.9611	0.0317932	0.770059	60.211	43.4212	54.8219	33.7601	60.5139	74.078	59.7038	52.7426	58.8584	82.81	53.4779	56.3032	53.1702	μg/g
1199NEG		Cer(d60:4+hO)+HCOO	Cer(d60:4+hO)+HCOO	Cer	(d60:4+hO)	(d60:4+hO)				C61 H114 O6 N1	956.865	21.236	0.0645776	0.769043	0.00928534	0.0174392	0.00879418	0.00674587	0.00927995	0.0135797	0.0123042	0.0136858	0.0127629	0.0146916	0.00991602	0.00881108	0.00983044	μg/g
1072NEG		PE(20:1/22:6)-H	PE(42:7)-H	PE	(20:1/22:6)	(20:1)	(22:6)			C47 H79 O8 N1 P1	816.555	11.1092	0.00990769	0.767417	0.465757	0.564671	0.582409	0.626345	0.399243	0.747499	0.539251	0.542152	0.65011	0.959045	0.640074	0.636329	0.648725	μg/g
312POS		TG(16:0/10:1/18:1)+NH4	TG(44:2)+NH4	TG	(16:0/10:1/18:1)	(16:0)	(10:1)	(18:1)		C47 H90 O6 N1	764.676	17.3309	0.00384242	0.767361	1.3605	1.46264	1.6103	0.903257	1.85412	2.61	1.65525	1.37364	1.6026	2.12935	1.94176	1.95299	1.93884	μg/g
136POS		Cer(d18:1/23:0)+H	Cer(d41:1)+H	Cer	(d18:1/23:0)	(d18:1)	(23:0)			C41 H82 O3 N1	636.629	15.0441	0.0252332	0.766509	0.634153	0.912196	0.566526	0.591382	0.56897	0.896525	0.775631	0.913593	0.817565	0.866989	0.673811	0.703808	0.674027	μg/g
4POS		So(d17:0+pO)+H	So(d17:0+pO)+H	So	(d17:0+pO)	(d17:0+pO)				C17 H38 O3 N1	304.285	1.82918	0.0293934	0.766276	0.164597	0.0776965	0.189947	0.096602	0.247481	0.0566008	0.185553	0.112398	0.464547	0.194014	0.147899	0.148457	0.140775	μg/g
392POS		TG(16:1/14:1/16:1)+NH4	TG(46:3)+NH4	TG	(16:1/14:1/16:1)	(16:1)	(14:1)	(16:1)		C49 H92 O6 N1	790.692	16.9832	0.00347232	0.762071	11.6743	14.4639	21.0385	8.34205	12.5472	21.9792	14.3842	20.6736	13.7749	18.5051	15.8766	15.9746	15.8813	μg/g
688POS		TG(18:1/18:2/20:5)+NH4	TG(56:8)+NH4	TG	(18:1/18:2/20:5)	(18:1)	(18:2)	(20:5)		C59 H102 O6 N1	920.77	18.1973	0.156651	0.761202	20.916	17.641	21.3331	14.6053	31.2599	25.5927	36.4503	15.7367	19.7341	41.4183	25.2159	25.0205	32.6091	μg/g
408POS		TG(16:0/14:0/16:0)+NH4	TG(46:0)+NH4	TG	(16:0/14:0/16:0)	(16:0)	(14:0)	(16:0)		C49 H98 O6 N1	796.739	20.2238	0.00970725	0.761001	75.6769	79.339	106.407	81.962	100.416	101.157	91.8881	109.805	105.982	174.348	98.0575	96.5369	98.2769	μg/g
1108NEG		PS(18:0/22:5)-H	PS(40:5)-H	PS	(18:0/22:5)	(18:0)	(22:5)			C46 H79 O10 N1 P1	836.545	10.2279	0.0149207	0.760536	3.45067	3.88763	2.69502	4.22567	3.98869	6.02984	4.96576	3.49314	3.50855	5.99588	4.50038	4.36806	4.43657	μg/g
171POS		TG(6:0/16:1/16:1)+NH4	TG(38:2)+NH4	TG	(6:0/16:1/16:1)	(6:0)	(16:1)	(16:1)		C41 H78 O6 N1	680.582	13.8168	0.00955804	0.760215	32.7198	23.9635	30.5061	13.3985	33.1892	47.3173	24.3647	32.427	33.8009	38.0628	30.6267	30.4641	31.0339	μg/g
905NEG		Cer(d18:2/24:2)+HCOO	Cer(d42:4)+HCOO	Cer	(d18:2/24:2)	(d18:2)	(24:2)			C43 H78 O5 N1	688.589	12.4512	0.00380873	0.75983	0.610709	1.04352	0.565311	0.571893	0.555761	0.9817	0.63225	1.03916	0.79873	0.953344	0.69789	0.702011	0.69703	μg/g
700POS		TG(18:1/18:2/20:2)+NH4	TG(56:5)+NH4	TG	(18:1/18:2/20:2)	(18:1)	(18:2)	(20:2)		C59 H108 O6 N1	926.817	20.7471	0.0152107	0.758703	215.09	170.359	135.123	109.757	205.936	231.73	193.597	185.999	233.293	257.613	189.952	192.462	195.796	μg/g
139POS		Cer(d18:2/24:1)+H	Cer(d42:3)+H	Cer	(d18:2/24:1)	(d18:2)	(24:1)			C42 H80 O3 N1	646.613	13.4008	0.0104045	0.757793	4.05449	4.99239	3.5937	3.92862	3.53263	5.69814	4.5752	5.99466	4.43924	5.81954	4.32908	4.34439	4.41423	μg/g
128POS		TG(4:0/14:0/16:1)+NH4	TG(34:1)+NH4	TG	(4:0/14:0/16:1)	(4:0)	(14:0)	(16:1)		C37 H72 O6 N1	626.535	12.603	0.00941002	0.755546	1.22333	0.716271	1.44044	0.623338	0.916456	1.79032	0.997168	1.49263	0.963847	1.26766	1.13855	1.12397	1.1448	μg/g
629POS		TG(16:1/16:1/21:1)+NH4	TG(53:3)+NH4	TG	(16:1/16:1/21:1)	(16:1)	(16:1)	(21:1)		C56 H106 O6 N1	888.801	19.4091	0.0205474	0.755041	7.26855	5.17035	9.2641	8.64824	8.8137	8.51617	9.3102	9.05403	9.8052	15.1856	8.7033	8.54194	8.89951	μg/g
609POS		TG(16:0/18:1/18:1)+NH4	TG(52:2)+NH4	TG	(16:0/18:1/18:1)	(16:0)	(18:1)	(18:1)		C55 H106 O6 N1	876.801	21.5313	0.00775832	0.752099	1715.53	1325.88	1673	1217.24	1928.01	2305.87	1758.94	1881.15	1678.17	2826.16	1662.29	1641.11	1664.3	μg/g
733POS		TG(16:0/18:1/23:0)+NH4	TG(57:1)+NH4	TG	(16:0/18:1/23:0)	(16:0)	(18:1)	(23:0)		C60 H118 O6 N1	948.895	23.8195	0.0107795	0.751176	2.13582	3.38506	2.3522	1.78441	3.31336	3.5638	2.83161	3.31298	3.4246	4.1344	3.04818	3.04845	3.10559	μg/g
246POS		TG(6:0/18:1/18:2)+NH4	TG(42:3)+NH4	TG	(6:0/18:1/18:2)	(6:0)	(18:1)	(18:2)		C45 H84 O6 N1	734.629	14.8	0.00457561	0.750886	6.08358	5.05703	5.87055	2.61863	5.82588	8.84526	5.24224	6.04481	6.44829	7.32024	5.92848	5.9755	5.9283	μg/g
395POS		TG(16:1/14:0/16:1)+NH4	TG(46:2)+NH4	TG	(16:1/14:0/16:1)	(16:1)	(14:0)	(16:1)		C49 H94 O6 N1	792.708	18.1343	0.0366585	0.750704	51.9368	66.0867	142.539	59.6738	88.3816	108.564	105.311	123.353	67.8229	139.262	71.7461	75.6364	77.0394	μg/g
724POS		TG(18:1/18:1/21:1)+NH4	TG(57:3)+NH4	TG	(18:1/18:1/21:1)	(18:1)	(18:1)	(21:1)		C60 H114 O6 N1	944.864	21.6768	0.0176971	0.749638	7.14084	5.33794	6.70516	7.76475	7.91535	7.93578	8.49623	7.91954	10.22	11.9363	7.55061	7.40175	7.668	μg/g
950NEG		PA(39:4)-H	PA(39:4)-H	PA	(39:4)	(39:4)				C42 H74 O8 N0 P1	737.513	10.8599	0.03222	0.749279	0.156094	0.0755993	0.177997	0.234122	0.135464	0.345572	0.156961	0.12067	0.0898234	0.327006	0.168928	0.177727	0.17947	μg/g
229POS		TG(16:0/9:0/16:1)+NH4	TG(41:1)+NH4	TG	(16:0/9:0/16:1)	(16:0)	(9:0)	(16:1)		C44 H86 O6 N1	724.645	16.2271	0.014176	0.748541	0.145001	0.124799	0.164562	0.0814985	0.180323	0.234798	0.152381	0.158009	0.151915	0.232952	0.169822	0.170953	0.174489	μg/g
554POS	Y	TG(16:0/16:1/18:1)+NH4	TG(50:2)+NH4	TG	(16:0/16:1/18:1)	(16:0)	(16:1)	(18:1)		C53 H102 O6 N1	848.77	20.4707	0.000646809	0.746642	1037.98	959.2	1371.51	817.994	1054.53	1511.63	1304.63	1239.68	1161.42	1802.35	1300.86	1300.88	1299.41	μg/g
1112NEG		PS(18:0/22:4)-H	PS(40:4)-H	PS	(18:0/22:4)	(18:0)	(22:4)			C46 H81 O10 N1 P1	838.56	10.884	0.0350653	0.739774	4.65685	4.42878	3.78446	5.57686	4.87205	6.91596	6.66574	4.72899	4.91041	8.30071	5.68699	5.34438	5.36678	μg/g
729POS		TG(19:0/18:1/20:1)+NH4	TG(57:2)+NH4	TG	(19:0/18:1/20:1)	(19:0)	(18:1)	(20:1)		C60 H116 O6 N1	946.88	23.2792	0.00743636	0.739609	9.09782	13.3398	9.33943	6.40908	12.7312	15.4715	11.5077	12.8563	13.7685	15.2395	12.5646	12.7294	12.5692	μg/g
706POS	Y	TG(20:0/18:1/18:1)+NH4	TG(56:2)+NH4	TG	(20:0/18:1/18:1)	(20:0)	(18:1)	(18:1)		C59 H114 O6 N1	932.864	23.0045	0.00378495	0.739099	104.566	117.105	106.312	67.2037	125.278	155.92	116.92	126.661	137.029	167.657	123.47	123.312	124.19	μg/g
686POS	Y	TG(19:0/18:1/18:1)+NH4	TG(55:2)+NH4	TG	(19:0/18:1/18:1)	(19:0)	(18:1)	(18:1)		C58 H112 O6 N1	918.848	22.7032	0.0105351	0.738557	35.3792	36.9535	38.4379	21.7944	44.3121	47.5596	46.2604	44.0618	41.9982	59.6104	43.3871	42.5034	43.1185	μg/g
720POS		TG(18:1/18:2/21:1)+NH4	TG(57:4)+NH4	TG	(18:1/18:2/21:1)	(18:1)	(18:2)	(21:1)		C60 H112 O6 N1	942.848	22.0315	0.0012284	0.738476	8.03612	9.489	7.5135	5.44288	10.6839	13.8593	11.5096	7.80897	10.8683	11.6976	10.3012	10.317	10.292	μg/g
478POS	Y	TG(16:0/16:0/16:1)+NH4	TG(48:1)+NH4	TG	(16:0/16:0/16:1)	(16:0)	(16:0)	(16:1)		C51 H100 O6 N1	822.755	20.4442	0.00774393	0.738411	526.545	516.287	738.1	523.945	602.539	822.383	675.188	719.886	657.973	1061.96	664.892	655.717	664.257	μg/g
143POS		Cer(d18:1/24:0)+H	Cer(d42:1)+H	Cer	(d18:1/24:0)	(d18:1)	(24:0)			C42 H84 O3 N1	650.645	15.4443	0.00968107	0.737155	3.0366	3.94431	2.8688	2.70987	2.84692	4.54573	3.50284	4.72072	3.63929	4.49136	3.35609	3.4148	3.36051	μg/g
393POS		PC(37:6)+H	PC(37:6)+H	PC	(37:6)	(37:6)				C45 H79 O8 N1 P1	792.554	10.9126	0.00605095	0.73594	9.56982	16.1314	15.5733	16.5058	13.929	19.8518	15.2494	15.0757	18.8831	28.3791	16.8335	16.756	16.958	μg/g
206POS		TG(4:0/18:0/18:0)+NH4	TG(40:0)+NH4	TG	(4:0/18:0/18:0)	(4:0)	(18:0)	(18:0)		C43 H86 O6 N1	712.645	17.205	0.00957672	0.733328	0.182325	0.159608	0.129365	0.0724702	0.18496	0.256366	0.121107	0.213535	0.172622	0.230098	0.173801	0.173133	0.176301	μg/g
553POS		PC(41:6)+H	PC(41:6)+H	PC	(41:6)	(41:6)				C49 H87 O8 N1 P1	848.616	11.3366	0.00644723	0.732225	0.232437	0.352245	0.455544	0.798389	0.300604	0.581581	0.292374	0.255981	0.632679	1.15891	0.530421	0.523627	0.526899	μg/g
921NEG		Cer(d18:0+pO/24:1)+HCOO	Cer(d42:1+pO)+HCOO	Cer	(d18:0+pO/24:1)	(d18:0+pO)	(24:1)			C43 H84 O6 N1	710.63	13.6889	0.00452038	0.730655	0.13441	0.238243	0.144315	0.142054	0.121963	0.244959	0.161876	0.245596	0.184082	0.232369	0.169474	0.170806	0.169477	μg/g
655POS		TG(18:1/18:1/18:2)+NH4	TG(54:4)+NH4	TG	(18:1/18:1/18:2)	(18:1)	(18:1)	(18:2)		C57 H106 O6 N1	900.801	21.88	0.0269287	0.728628	2.99159	2.746	10.3522	3.16071	6.44155	7.91269	2.84027	7.78965	4.20629	12.512	4.17421	3.95905	4.034	μg/g
1218NEG		CL(18:2/16:1/20:4/18:2)-H	CL(72:9)-H	CL	(18:2/16:1/20:4/18:2)	(18:2)	(16:1)	(20:4)	(18:2)	C81 H139 O17 P2	1445.95	17.1958	0.104489	0.727751	0.224319	0.436913	0.272337	0.346486	0.127868	0.279106	0.302933	0.410559	0.357919	0.584105	0.228521	0.272617	0.277969	μg/g
606POS		TG(16:0/18:1/18:2)+NH4	TG(52:3)+NH4	TG	(16:0/18:1/18:2)	(16:0)	(18:1)	(18:2)		C55 H104 O6 N1	874.786	20.613	0.00515676	0.726936	2000.85	2202.46	2222.91	1619.8	2250.66	2374.72	2495.9	2365.23	2716.93	4211.7	2396.31	2417.58	2395.92	μg/g
147POS		TG(4:0/16:0/16:1)+NH4	TG(36:1)+NH4	TG	(4:0/16:0/16:1)	(4:0)	(16:0)	(16:1)		C39 H76 O6 N1	654.567	13.7522	0.0148566	0.723446	7.01829	6.06346	10.9159	3.80908	7.74814	13.0651	6.99489	10.8211	7.51813	10.7473	8.42486	8.51597	8.67549	μg/g
558POS	Y	TG(16:0/16:0/18:1)+NH4	TG(50:1)+NH4	TG	(16:0/16:0/18:1)	(16:0)	(16:0)	(18:1)		C53 H104 O6 N1	850.786	21.514	0.0121375	0.722254	854.606	771.853	996.177	780.009	945.897	1099.05	1034.42	1121.2	1053.31	1712.8	987.204	968.253	990.249	μg/g
1066NEG		PS(38:3)-H	PS(38:3)-H	PS	(38:3)	(38:3)				C44 H79 O10 N1 P1	812.545	12.2518	0.0138891	0.72187	2.03852	1.47515	2.11708	1.94715	2.21914	3.15841	2.09963	2.53376	2.5398	3.24016	2.4415	2.44071	2.38285	μg/g
663POS	Y	TG(18:0/18:0/18:1)+NH4	TG(54:1)+NH4	TG	(18:0/18:0/18:1)	(18:0)	(18:0)	(18:1)		C57 H112 O6 N1	906.848	23.0227	0.00216559	0.721802	89.6822	107.743	114.165	74.5238	121.431	150.412	105.855	125.973	137.864	183.06	117.994	118.249	118.506	μg/g
628POS	Y	TG(18:1/17:1/18:1)+NH4	TG(53:3)+NH4	TG	(18:1/17:1/18:1)	(18:1)	(17:1)	(18:1)		C56 H106 O6 N1	888.801	21.1708	0.00831694	0.721205	73.9791	79.8245	86.6529	75.1684	87.2558	84.4862	117.005	98.2138	114.522	144.396	81.8101	80.5954	81.72	μg/g
664POS		TG(54:1)+NH4	TG(54:1)+NH4	TG	(54:1)	(54:1)				C57 H112 O6 N1	906.848	20.264	0.0113123	0.720577	10.1792	8.3678	10.3909	9.74702	11.1971	11.9606	12.0924	11.837	12.5556	20.7795	10.5122	10.3077	10.3101	μg/g
1024NEG		PS(18:0/18:1)-H	PS(36:1)-H	PS	(18:0/18:1)	(18:0)	(18:1)			C42 H79 O10 N1 P1	788.545	11.0994	0.0152274	0.718058	12.6544	10.0074	10.3157	14.395	12.5823	20.1738	14.8364	14.9014	12.7598	20.8243	13.6168	13.2431	13.289	μg/g
252POS		TG(4:0/18:1/20:0)+NH4	TG(42:1)+NH4	TG	(4:0/18:1/20:0)	(4:0)	(18:1)	(20:0)		C45 H88 O6 N1	738.661	17.2531	0.0152338	0.713851	0.433606	0.413447	0.420527	0.236194	0.491749	0.728344	0.408174	0.560081	0.463707	0.635126	0.520594	0.510464	0.505253	μg/g
247POS		TG(16:1/10:0/16:1)+NH4	TG(42:2)+NH4	TG	(16:1/10:0/16:1)	(16:1)	(10:0)	(16:1)		C45 H86 O6 N1	736.645	15.7971	0.0626027	0.711171	5.33415	5.18437	7.0058	2.79948	4.63237	9.03307	5.19392	6.79475	6.3746	7.69533	6.47413	7.20935	6.48668	μg/g
158POS		Cer(d18:1/25:0)+H	Cer(d43:1)+H	Cer	(d18:1/25:0)	(d18:1)	(25:0)			C43 H86 O3 N1	664.66	16.2691	0.0112896	0.710644	0.0581003	0.0900315	0.0597323	0.0606568	0.0591295	0.107331	0.072666	0.0969955	0.0883143	0.0957544	0.074587	0.0750503	0.0762352	μg/g
587POS		TG(16:0/17:0/18:1)+NH4	TG(51:1)+NH4	TG	(16:0/17:0/18:1)	(16:0)	(17:0)	(18:1)		C54 H106 O6 N1	864.801	21.8196	0.0769582	0.704703	26.1177	18.8714	25.4889	30.92	28.3068	36.9038	33.976	26.7978	31.0208	55.3576	23.7937	23.6238	27.0125	μg/g
155POS		Cer(d18:1/25:1)+H	Cer(d43:2)+H	Cer	(d18:1/25:1)	(d18:1)	(25:1)			C43 H84 O3 N1	662.645	14.9409	0.0212749	0.700885	0.0529112	0.0711752	0.048383	0.0472453	0.0500903	0.081722	0.0708953	0.0817657	0.0703767	0.0801896	0.0578791	0.0600628	0.0579268	μg/g
1150NEG		PS(42:6)-H	PS(42:6)-H	PS	(42:6)	(42:6)				C48 H81 O10 N1 P1	862.56	11.9943	0.0133234	0.698605	0.695437	0.523287	0.824737	0.761639	0.851834	1.23286	0.871156	0.855139	1.00866	1.26681	1.04264	1.02077	1.01745	μg/g
824NEG		LPE(16:1)-H	LPE(16:1)-H	LPE	(16:1)	(16:1)				C21 H41 O7 N1 P1	450.263	2.14731	0.0200837	0.698522	0.826495	1.05884	0.749514	0.616314	0.4319	1.50934	0.776658	1.06025	0.890938	1.03547	0.880483	0.87511	0.908333	μg/g
611POS	Y	TG(18:0/16:0/18:1)+NH4	TG(52:1)+NH4	TG	(18:0/16:0/18:1)	(18:0)	(16:0)	(18:1)		C55 H108 O6 N1	878.817	22.3602	0.00243398	0.696295	395.566	423.605	533.682	382.56	515.883	650.601	534.871	549.632	595.168	902.978	529.762	527.466	529.625	μg/g
1065NEG		PS(18:0/20:3)-H	PS(38:3)-H	PS	(18:0/20:3)	(18:0)	(20:3)			C44 H79 O10 N1 P1	812.545	10.614	0.017387	0.695903	5.55461	5.08331	4.17626	6.26123	5.06568	8.75261	6.47475	6.45775	6.04479	9.83437	6.31199	6.11115	6.14457	μg/g
448POS		PE(20:4/22:6)+H	PE(42:10)+H	PE	(20:4/22:6)	(20:4)	(22:6)			C47 H75 O8 N1 P1	812.522	9.17279	0.235972	0.693872	0.304131	0.498284	0.516835	0.285314	0.42383	0.86398	0.315539	0.630985	0.700392	0.412403	0.517973	0.32846	0.507369	μg/g
639POS		TG(16:0/18:1/19:0)+NH4	TG(53:1)+NH4	TG	(16:0/18:1/19:0)	(16:0)	(18:1)	(19:0)		C56 H110 O6 N1	892.833	22.584	0.0392944	0.689064	17.0259	19.2001	17.7759	13.1471	29.7105	33.2869	21.971	26.1874	25.8805	33.241	25.0096	24.5884	26.4861	μg/g
1138NEG		PS(20:3/22:6)-H	PS(42:9)-H	PS	(20:3/22:6)	(20:3)	(22:6)			C48 H75 O10 N1 P1	856.513	10.0279	0.0175166	0.686342	1.00523	0.929071	1.55727	1.17278	1.38403	2.41103	1.45501	1.33578	1.75027	1.8604	2.17658	2.11291	2.17996	μg/g
755POS		TG(20:2/18:2/22:5)+NH4	TG(60:9)+NH4	TG	(20:2/18:2/22:5)	(20:2)	(18:2)	(22:5)		C63 H108 O6 N1	974.817	19.4971	0.021445	0.681973	1.71566	2.17744	1.95639	1.5582	3.20624	3.37712	3.12464	1.92641	3.17294	3.96244	2.63388	2.69101	2.74931	μg/g
660POS	Y	TG(16:0/18:1/20:1)+NH4	TG(54:2)+NH4	TG	(16:0/18:1/20:1)	(16:0)	(18:1)	(20:1)		C57 H110 O6 N1	904.833	22.3599	0.00568256	0.681189	570.703	598.284	674.979	451.162	729.98	923.495	796.175	769.957	809.517	1141.78	726.034	733.009	725.663	μg/g
130POS		TG(4:0/14:0/16:0)+NH4	TG(34:0)+NH4	TG	(4:0/14:0/16:0)	(4:0)	(14:0)	(16:0)		C37 H74 O6 N1	628.551	13.5817	0.0144075	0.680403	1.38124	1.1493	1.60864	0.759184	1.45049	2.70191	1.25791	1.84019	1.46434	2.06668	1.52864	1.56641	1.52732	μg/g
202POS		TG(6:0/16:1/18:1)+NH4	TG(40:2)+NH4	TG	(6:0/16:1/18:1)	(6:0)	(16:1)	(18:1)		C43 H82 O6 N1	708.614	14.7737	0.00046061	0.677045	18.8942	16.3479	20.5856	8.83021	18.6602	32.1156	17.9643	23.6028	21.821	27.5577	20.9098	20.9226	20.9037	μg/g
325POS		TG(16:0/14:0/14:0)+NH4	TG(44:0)+NH4	TG	(16:0/14:0/14:0)	(16:0)	(14:0)	(14:0)		C47 H94 O6 N1	768.708	19.2114	0.0139308	0.675203	16.8142	20.0066	25.3672	15.7746	20.4004	30.9869	21.814	28.8318	24.3615	39.685	24.5285	24.7377	25.204	μg/g
890NEG		Cer(d18:1/21:0)+HCOO	Cer(d39:1)+HCOO	Cer	(d18:1/21:0)	(d18:1)	(21:0)			C40 H78 O5 N1	652.589	13.8238	0.0135471	0.675131	0.0955652	0.201463	0.0935684	0.119216	0.104775	0.205156	0.143979	0.181133	0.179226	0.20083	0.139263	0.142764	0.142365	μg/g
360POS		SM(d40:4)+H	SM(d40:4)+H	SM	(d40:4)	(d40:4)				C45 H86 O6 N2 P1	781.622	11.994	0.0177386	0.673723	4.88038	3.68277	4.6382	4.27264	4.52328	5.57617	5.76706	5.86267	6.26076	9.18367	4.70981	4.58637	4.74426	μg/g
257POS		TG(16:0/10:0/16:0)+NH4	TG(42:0)+NH4	TG	(16:0/10:0/16:0)	(16:0)	(10:0)	(16:0)		C45 H90 O6 N1	740.676	17.9855	0.000349263	0.672702	2.76266	3.05107	4.13172	2.17671	3.40398	5.5529	3.50519	4.34041	3.98313	5.69866	3.90505	3.90417	3.90685	μg/g
762POS		TG(24:2/18:2/18:2)+NH4	TG(60:6)+NH4	TG	(24:2/18:2/18:2)	(24:2)	(18:2)	(18:2)		C63 H114 O6 N1	980.864	21.8889	0.0942892	0.672528	2.15299	2.54413	3.94747	4.33761	1.17946	3.92941	3.30528	3.46222	4.2062	6.15427	3.18274	3.77546	3.2642	μg/g
1168NEG		PS(43:6)-H	PS(43:6)-H	PS	(43:6)	(43:6)				C49 H83 O10 N1 P1	876.576	9.90349	0.00424689	0.672238	1.26218	1.51406	1.80325	1.48356	1.52998	2.36366	1.79647	1.66684	2.30739	3.1608	1.97582	1.95935	1.97009	μg/g
1110NEG		PS(40:5)-H	PS(40:5)-H	PS	(40:5)	(40:5)				C46 H79 O10 N1 P1	836.545	11.7478	0.0209041	0.671793	0.871521	0.653044	0.881374	0.833056	0.824696	1.35244	0.984945	1.12433	1.04841	1.5389	1.08045	1.03973	1.0454	μg/g
349POS		TG(9:0/18:1/18:2)+NH4	TG(45:3)+NH4	TG	(9:0/18:1/18:2)	(9:0)	(18:1)	(18:2)		C48 H90 O6 N1	776.676	16.3964	0.00775903	0.671727	0.337705	0.341636	0.478115	0.198991	0.447227	0.547841	0.393039	0.442755	0.442793	0.858699	0.447715	0.449787	0.454536	μg/g
2POS		So(d18:2)+H	So(d18:2)+H	So	(d18:2)	(d18:2)				C18 H36 O2 N1	298.274	1.95277	0.0196423	0.671669	0.215427	0.390284	0.354363	0.290067	0.380557	0.462797	0.367113	0.389158	0.421994	0.786766	0.462077	0.461346	0.446193	μg/g
400POS	Y	TG(16:0/14:0/16:1)+NH4	TG(46:1)+NH4	TG	(16:0/14:0/16:1)	(16:0)	(14:0)	(16:1)		C49 H96 O6 N1	794.723	19.2385	0.00955689	0.670768	133.438	157.885	225.918	116.592	143.707	280.644	184.194	229.893	180.739	283.709	197.908	197.356	200.886	μg/g
58POS		Cer(d18:1/16:0)+H	Cer(d34:1)+H	Cer	(d18:1/16:0)	(d18:1)	(16:0)			C34 H68 O3 N1	538.519	11.2942	0.000769795	0.667001	6.24666	7.63966	5.32197	5.62027	5.78022	9.69578	8.41804	9.80588	8.0158	9.95463	6.88715	6.89442	6.8841	μg/g
224POS		TG(6:0/17:1/18:1)+NH4	TG(41:2)+NH4	TG	(6:0/17:1/18:1)	(6:0)	(17:1)	(18:1)		C44 H84 O6 N1	722.629	15.326	0.0798946	0.665925	0.469757	0.391676	0.562064	0.366598	0.657662	1.00775	0.38364	0.75093	0.582588	0.950812	0.531444	0.534248	0.610108	μg/g
354POS		TG(11:0/16:0/18:2)+NH4	TG(45:2)+NH4	TG	(11:0/16:0/18:2)	(11:0)	(16:0)	(18:2)		C48 H92 O6 N1	778.692	17.5577	0.0234877	0.663808	0.784749	1.20902	1.37624	0.626602	1.1735	2.15439	1.38934	1.42124	1.27596	1.54764	1.27398	1.32838	1.27775	μg/g
658POS		TG(18:1/18:1/18:1)+NH4	TG(54:3)+NH4	TG	(18:1/18:1/18:1)	(18:1)	(18:1)	(18:1)		C57 H108 O6 N1	902.817	21.6284	0.0291008	0.655571	1764.92	821.51	1077.31	1422.49	1894.3	2159.49	2118.05	1155.87	2116.59	3098.03	1733.82	1697.71	1636.57	μg/g
361POS		PC(36:4)+H	PC(36:4)+H	PC	(36:4)	(36:4)				C44 H81 O8 N1 P1	782.569	11.0889	0.0186766	0.653642	11.9698	8.80352	12.0032	11.7353	12.3098	12.5307	17.1007	16.2664	17.5513	23.4817	12.0727	11.6388	11.7831	μg/g
1229NEG		CL(18:2/18:2/22:6/18:2)-H	CL(76:12)-H	CL	(18:2/18:2/22:6/18:2)	(18:2)	(18:2)	(22:6)	(18:2)	C85 H141 O17 P2	1495.96	15.885	0.0127851	0.653366	0.098494	0.239411	0.306343	0.630391	0.233246	0.470123	0.268489	0.278539	0.533869	0.756851	0.374461	0.374399	0.382783	μg/g
311POS		TG(16:0/10:0/18:2)+NH4	TG(44:2)+NH4	TG	(16:0/10:0/18:2)	(16:0)	(10:0)	(18:2)		C47 H90 O6 N1	764.676	16.9393	0.00620795	0.651709	9.02369	12.148	12.0424	7.05986	10.3018	17.4704	11.0184	15.8389	12.6211	20.6561	11.6533	11.6658	11.7849	μg/g
1147NEG		PS(42:7)-H	PS(42:7)-H	PS	(42:7)	(42:7)				C48 H79 O10 N1 P1	860.545	11.3914	0.0159758	0.650583	0.345526	0.238795	0.374548	0.364094	0.336145	0.662577	0.44476	0.404087	0.47546	0.5633	0.462189	0.44866	0.460184	μg/g
144POS		TG(4:0/16:1/16:1)+NH4	TG(36:2)+NH4	TG	(4:0/16:1/16:1)	(4:0)	(16:1)	(16:1)		C39 H74 O6 N1	652.551	12.7586	0.0159619	0.644676	2.85745	2.22113	2.70825	1.12481	2.73044	4.54371	2.80183	3.51529	3.23426	3.96371	3.01643	2.9584	3.05373	μg/g
423POS		TG(16:1/13:0/18:2)+NH4	TG(47:3)+NH4	TG	(16:1/13:0/18:2)	(16:1)	(13:0)	(18:2)		C50 H94 O6 N1	804.708	17.6062	0.0102312	0.644391	1.59465	2.02571	2.73019	1.29282	2.44702	3.90608	2.48468	2.83706	2.78689	3.64409	2.60548	2.6014	2.64972	μg/g
986NEG		PE(18:1/20:4)-H	PE(38:5)-H	PE	(18:1/20:4)	(18:1)	(20:4)			C43 H75 O8 N1 P1	764.524	10.4811	0.00688839	0.643261	18.6601	24.1773	26.3563	20.7413	20.4696	33.1222	27.0001	30.3266	30.6427	50.541	27.7537	28.0177	28.1287	μg/g
317POS		TG(16:1/14:0/14:0)+NH4	TG(44:1)+NH4	TG	(16:1/14:0/14:0)	(16:1)	(14:0)	(14:0)		C47 H92 O6 N1	766.692	18.0146	0.00261842	0.643116	16.5928	20.8227	30.464	13.3863	19.2077	40.8459	25.9177	28.0362	25.0009	36.4285	26.1787	26.2996	26.1828	μg/g
251POS		TG(16:0/8:0/18:1)+NH4	TG(42:1)+NH4	TG	(16:0/8:0/18:1)	(16:0)	(8:0)	(18:1)		C45 H88 O6 N1	738.661	16.8198	0.0107803	0.64194	3.42427	3.94239	5.82182	2.72088	3.87879	8.07607	4.61927	6.37548	4.8982	6.85653	5.06669	5.16128	5.06551	μg/g
1014NEG		PS(36:5)-H	PS(36:5)-H	PS	(36:5)	(36:5)				C42 H71 O10 N1 P1	780.482	9.62941	0.018955	0.637502	0.254381	0.275783	0.322594	0.178416	0.228638	0.474256	0.273371	0.384431	0.394834	0.449276	0.321634	0.31229	0.310532	μg/g
1223NEG		CL(18:2/18:1/18:1/18:1)-H	CL(72:5)-H	CL	(18:2/18:1/18:1/18:1)	(18:2)	(18:1)	(18:1)	(18:1)	C81 H147 O17 P2	1454.01	19.0323	0.0451878	0.631695	0.171832	0.271002	0.202616	0.180751	0.191679	0.211491	0.255925	0.301828	0.255681	0.586422	0.213218	0.209492	0.228023	μg/g
174POS		TG(6:0/16:0/16:0)+NH4	TG(38:0)+NH4	TG	(6:0/16:0/16:0)	(6:0)	(16:0)	(16:0)		C41 H82 O6 N1	684.614	15.7206	0.0337623	0.630636	2.43565	2.00127	2.9953	1.46348	2.51693	5.29668	2.38448	3.54155	2.89315	3.98119	3.09321	3.27783	3.09348	μg/g
570POS		TG(15:0/18:2/18:3)+NH4	TG(51:5)+NH4	TG	(15:0/18:2/18:3)	(15:0)	(18:2)	(18:3)		C54 H98 O6 N1	856.739	17.8202	0.0259125	0.625586	2.37051	2.83482	3.48393	1.79779	3.71746	5.83582	3.89189	3.51628	4.17125	5.29071	3.56886	3.73106	3.56807	μg/g
935NEG		Cer(d18:1/26:0)+HCOO	Cer(d44:1)+HCOO	Cer	(d18:1/26:0)	(d18:1)	(26:0)			C45 H88 O5 N1	722.667	16.8289	0.0116483	0.625332	0.0216144	0.0324978	0.0266442	0.0226774	0.0220363	0.0456497	0.0290467	0.0446207	0.0347365	0.0465919	0.0290481	0.02965	0.0296339	μg/g
723POS		TG(18:1/18:2/21:0)+NH4	TG(57:3)+NH4	TG	(18:1/18:2/21:0)	(18:1)	(18:2)	(21:0)		C60 H114 O6 N1	944.864	22.6922	0.0242869	0.624563	10.6001	12.99	10.8495	11.1571	15.1305	17.3442	13.2934	19.0543	22.5484	24.9913	12.7198	13.1093	13.3481	μg/g
903NEG		PA(35:1)-H	PA(35:1)-H	PA	(35:1)	(35:1)				C38 H72 O8 N0 P1	687.497	10.84	0.0400857	0.62455	0.161248	0.0834196	0.176014	0.213317	0.119321	0.433175	0.175072	0.169613	0.100422	0.327897	0.172492	0.170901	0.160125	μg/g
149POS		TG(4:0/16:0/16:0)+NH4	TG(36:0)+NH4	TG	(4:0/16:0/16:0)	(4:0)	(16:0)	(16:0)		C39 H78 O6 N1	656.582	14.5245	0.0102864	0.622057	0.647868	0.485803	0.760187	0.393571	0.66125	1.33026	0.67583	0.966166	0.770773	0.997171	0.753728	0.751438	0.765924	μg/g
979NEG		PE(16:1/22:6)-H	PE(38:7)-H	PE	(16:1/22:6)	(16:1)	(22:6)			C43 H71 O8 N1 P1	760.492	9.13139	0.00688114	0.616806	1.47541	2.66287	2.70563	1.74343	1.48209	3.00391	2.65822	3.06492	2.89654	4.70153	2.65542	2.64186	2.67807	μg/g
776POS		TG(20:1/18:1/24:1)+NH4	TG(62:3)+NH4	TG	(20:1/18:1/24:1)	(20:1)	(18:1)	(24:1)		C65 H124 O6 N1	1014.94	24.0428	0.0104383	0.616532	3.0127	3.76017	1.86036	1.73884	2.26651	4.80987	3.63011	3.5488	4.17445	4.33623	2.49273	2.50519	2.54311	μg/g
203POS		TG(6:0/16:0/18:1)+NH4	TG(40:1)+NH4	TG	(6:0/16:0/18:1)	(6:0)	(16:0)	(18:1)		C43 H84 O6 N1	710.629	15.7544	0.0102174	0.608919	8.8652	8.15338	10.904	5.23236	8.23041	18.0422	9.40436	14.3811	11.3027	14.8349	10.5843	10.5615	10.7601	μg/g
50POS		PC(19:4p)+H	PC(19:4p)+H	PC	(19:4p)	(19:4p)				C27 H47 O7 N1 P1	528.308	2.448	0.0553655	0.604306	0.0319261	0.0474178	0.0424616	0.0436319	0.0299905	0.070476	0.049528	0.0417341	0.0738484	0.087806	0.045667	0.0447295	0.049599	μg/g
1019NEG		PE(18:2/22:6)-H	PE(40:8)-H	PE	(18:2/22:6)	(18:2)	(22:6)			C45 H73 O8 N1 P1	786.508	9.3559	0.00669727	0.604167	1.62911	2.97423	2.64094	3.09096	2.06639	3.57457	2.91662	3.25346	4.25048	6.5317	3.22363	3.24473	3.2671	μg/g
499POS		TG(18:2/13:0/18:2)+NH4	TG(49:4)+NH4	TG	(18:2/13:0/18:2)	(18:2)	(13:0)	(18:2)		C52 H96 O6 N1	830.723	17.7642	0.00553488	0.594287	2.6466	3.86625	5.03851	2.59539	5.11654	7.80855	5.69034	5.29782	5.97515	7.64226	5.10838	5.09432	5.14887	μg/g
947NEG		PE(16:0/20:5)-H	PE(36:5)-H	PE	(16:0/20:5)	(16:0)	(20:5)			C41 H71 O8 N1 P1	736.492	9.43766	0.0069429	0.584208	1.54444	2.34951	2.54578	1.76033	1.6329	3.17879	2.70447	3.2641	2.93542	4.74849	2.62787	2.62734	2.65933	μg/g
205POS		TG(16:0/8:0/16:0)+NH4	TG(40:0)+NH4	TG	(16:0/8:0/16:0)	(16:0)	(8:0)	(16:0)		C43 H86 O6 N1	712.645	16.814	0.0468122	0.572769	0.664339	0.833928	1.10547	0.499233	0.830397	1.48631	0.858465	1.05524	0.985947	2.48132	1.14202	1.12388	1.22601	μg/g
172POS		TG(6:0/16:0/16:1)+NH4	TG(38:1)+NH4	TG	(6:0/16:0/16:1)	(6:0)	(16:0)	(16:1)		C41 H80 O6 N1	682.598	14.5757	0.00546583	0.567977	2.28411	2.20605	3.86128	1.46406	2.55882	6.38353	3.01394	4.8097	3.1434	4.43609	3.37012	3.36118	3.39666	μg/g
160POS		Cer(d18:1/24:0+O)+H	Cer(d42:1+O)+H	Cer	(d18:1/24:0+O)	(d18:1)	(24:0+O)			C42 H84 O4 N1	666.639	13.7536	0.0215963	0.567551	0.124605	0.189433	0.129882	0.118612	0.112853	0.241495	0.21232	0.252301	0.212162	0.271721	0.170498	0.167948	0.175235	μg/g
1029NEG		PE(18:1/22:5)-H	PE(40:6)-H	PE	(18:1/22:5)	(18:1)	(22:5)			C45 H77 O8 N1 P1	790.539	10.4974	0.0125043	0.54833	0.930238	1.43317	1.59859	1.11664	1.21235	2.1651	1.73739	1.89144	1.95074	3.72833	1.73167	1.75117	1.77541	μg/g
472POS	Y	TG(16:0/16:1/16:1)+NH4	TG(48:2)+NH4	TG	(16:0/16:1/16:1)	(16:0)	(16:1)	(16:1)		C51 H98 O6 N1	820.739	19.2747	0.0127969	0.546529	311.052	378.129	621.374	252.18	308.418	692.424	387.442	920.268	762.737	660.831	499.226	502.221	511.597	μg/g
1109NEG		PS(18:0/22:5)-H	PS(40:5)-H	PS	(18:0/22:5)	(18:0)	(22:5)			C46 H79 O10 N1 P1	836.545	10.598	0.0223105	0.530122	1.55522	1.42635	1.37451	1.8574	1.56756	3.50058	2.66408	2.46869	2.21433	3.83014	2.26374	2.19716	2.16748	μg/g
166POS		Cer(d18:1/26:2)+H	Cer(d44:3)+H	Cer	(d18:1/26:2)	(d18:1)	(26:2)			C44 H84 O3 N1	674.645	14.4806	0.0187531	0.528863	0.0729083	0.096066	0.0642123	0.0681299	0.0644483	0.159923	0.113552	0.149438	0.11818	0.150511	0.0960661	0.0982217	0.0997224	μg/g
1208NEG		PIP(54:6)-H	PIP(54:6)-H	PIP	(54:6)	(54:6)				C63 H111 O16 N0 P2	1185.74	11.7016	0.0207948	0.528768	0.491851	0.722974	0.597062	1.05676	0.509295	1.27088	1.06071	0.967146	1.57784	1.51174	1.02284	0.992515	0.983053	μg/g
1210NEG		GM3(d42:2)-H	GM3(d42:2)-H	GM3	(d42:2)	(d42:2)				C65 H117 O21 N2	1261.82	11.4064	0.00821457	0.526613	1.35238	1.08948	0.921772	1.22582	0.908929	2.18273	1.64196	1.95232	1.57471	3.0893	1.47892	1.50129	1.49882	μg/g
926NEG		Cer(d18:2/26:2)+HCOO	Cer(d44:4)+HCOO	Cer	(d18:2/26:2)	(d18:2)	(26:2)			C45 H82 O5 N1	716.62	13.448	0.0161495	0.526439	0.0399815	0.0640018	0.0418621	0.0360966	0.0335122	0.0993075	0.0585152	0.0976109	0.0692969	0.0845366	0.0555254	0.0550188	0.0567691	μg/g
1104NEG		PS(18:0/22:6)-H	PS(40:6)-H	PS	(18:0/22:6)	(18:0)	(22:6)			C46 H77 O10 N1 P1	834.529	9.94196	0.019723	0.524608	8.43645	8.13595	6.47864	9.89932	8.74086	17.5295	14.8747	11.706	13.2552	22.1058	11.594	11.2534	11.1725	μg/g
107POS		Cer(d18:1/20:0)+H	Cer(d38:1)+H	Cer	(d18:1/20:0)	(d18:1)	(20:0)			C38 H76 O3 N1	594.582	13.3274	0.00385608	0.510011	0.672731	1.17309	0.625339	0.679483	0.681549	1.61375	1.51138	1.37876	1.35081	1.65924	1.06582	1.07297	1.06586	μg/g
123POS		Cer(d18:1/22:1)+H	Cer(d40:2)+H	Cer	(d18:1/22:1)	(d18:1)	(22:1)			C40 H78 O3 N1	620.598	13.3108	0.013838	0.506259	0.357038	0.661046	0.383003	0.389097	0.615278	1.09421	0.864924	0.987571	0.841949	0.962797	0.618504	0.625874	0.635787	μg/g
1099NEG		PS(40:7)-H	PS(40:7)-H	PS	(40:7)	(40:7)				C46 H75 O10 N1 P1	832.513	10.484	0.0123257	0.500394	0.933508	0.842316	1.14084	0.957306	1.08611	2.7134	1.51323	1.44659	1.90035	2.33877	1.67038	1.6316	1.64056	μg/g
198POS		TG(4:0/16:0/20:4)+NH4	TG(40:4)+NH4	TG	(4:0/16:0/20:4)	(4:0)	(16:0)	(20:4)		C43 H78 O6 N1	704.582	13.522	0.00683635	0.499112	0.177631	0.125037	0.148621	0.0784874	0.206833	0.260267	0.119671	0.147199	0.147831	0.800873	0.161702	0.163536	0.161538	μg/g
418POS		TG(11:0/18:2/18:2)+NH4	TG(47:4)+NH4	TG	(11:0/18:2/18:2)	(11:0)	(18:2)	(18:2)		C50 H92 O6 N1	802.692	16.5229	0.0103098	0.496847	0.286067	0.335091	0.482159	0.203737	0.456271	0.856461	0.665542	0.544011	0.628156	0.854863	0.519133	0.518319	0.528017	μg/g
82POS		Cer(d18:1/18:0)+H	Cer(d36:1)+H	Cer	(d18:1/18:0)	(d18:1)	(18:0)			C36 H72 O3 N1	566.551	12.29	0.000448886	0.493631	1.86366	3.06187	1.58311	1.68448	1.87222	4.65654	4.31539	3.98014	3.32904	4.10928	2.83382	2.83431	2.83623	μg/g
492POS		TG(18:3/13:0/18:2)+NH4	TG(49:5)+NH4	TG	(18:3/13:0/18:2)	(18:3)	(13:0)	(18:2)		C52 H94 O6 N1	828.708	16.5779	0.0415004	0.485368	0.210175	0.241715	0.476578	0.208825	0.382538	0.734276	0.525957	0.492249	0.572763	0.806057	0.564769	0.522294	0.531266	μg/g
1091NEG		PS(40:9)-H	PS(40:9)-H	PS	(40:9)	(40:9)				C46 H71 O10 N1 P1	828.482	9.13094	0.0163202	0.482897	0.137831	0.219108	0.247358	0.121431	0.157851	0.370433	0.295094	0.337696	0.372484	0.454039	0.279628	0.271784	0.271959	μg/g
888NEG		Cer(d18:2/21:0)+HCOO	Cer(d39:2)+HCOO	Cer	(d18:2/21:0)	(d18:2)	(21:0)			C40 H76 O5 N1	650.573	12.8712	0.0234111	0.481079	0.0390845	0.0830673	0.0519445	0.0711849	0.0380561	0.133952	0.0938144	0.111667	0.121894	0.127635	0.0831918	0.0799267	0.0798881	μg/g
1100NEG		PS(18:1/22:6)-H	PS(40:7)-H	PS	(18:1/22:6)	(18:1)	(22:6)			C46 H75 O10 N1 P1	832.513	8.97335	0.0281292	0.480222	0.180309	0.208424	0.113521	0.148139	0.253471	0.392426	0.390183	0.243813	0.318595	0.537162	0.310274	0.293463	0.300006	μg/g
1209NEG		PIP(54:5)-H	PIP(54:5)-H	PIP	(54:5)	(54:5)				C63 H113 O16 N0 P2	1187.75	12.263	0.0086078	0.467291	0.459147	0.6462	0.558131	0.644738	0.531751	1.25794	0.981136	1.27077	1.34433	1.22333	0.846213	0.832091	0.836577	μg/g
1096NEG		PI(16:1/18:2)-H	PI(34:3)-H	PI	(16:1/18:2)	(16:1)	(18:2)			C43 H76 O13 N0 P1	831.503	8.14698	0.0455186	0.459477	0.0931695	0.133374	0.0775989	0.111326	0.123968	0.249085	0.232253	0.190093	0.190133	0.312458	0.1543	0.141164	0.15056	μg/g
567POS		TG(15:0/18:3/18:3)+NH4	TG(51:6)+NH4	TG	(15:0/18:3/18:3)	(15:0)	(18:3)	(18:3)		C54 H96 O6 N1	854.723	16.7566	0.0076889	0.451495	0.309856	0.431836	0.740678	0.276307	0.596955	1.21425	0.918345	0.733687	1.05937	1.29175	0.74905	0.759093	0.749096	μg/g
1134NEG		PS(42:10)-H	PS(42:10)-H	PS	(42:10)	(42:10)				C48 H73 O10 N1 P1	854.498	9.35592	0.0224064	0.451349	0.121731	0.215602	0.248979	0.224229	0.187163	0.456943	0.305597	0.347268	0.48713	0.613557	0.338946	0.328995	0.324455	μg/g
1048NEG		PS(38:7)-H	PS(38:7)-H	PS	(38:7)	(38:7)				C44 H71 O10 N1 P1	804.482	9.45021	0.0123248	0.43611	0.136493	0.181017	0.210661	0.114746	0.17043	0.396118	0.287508	0.334975	0.395236	0.45117	0.281807	0.277968	0.274965	μg/g
117POS	Y	DG(16:1/18:2)+NH4	DG(34:3)+NH4	DG	(16:1/18:2)	(16:1)	(18:2)			C37 H70 O5 N1	608.525	11.4079	0.136624	0.431109	64.5711	76.3776	66.8389	60.7528	339.646	284.047	236.626	306.504	257.975	325.596	259.276	200.002	252.354	μg/g
1230NEG		CL(20:5/18:2/22:6/18:2)-H	CL(78:15)-H	CL	(20:5/18:2/22:6/18:2)	(20:5)	(18:2)	(22:6)	(18:2)	C87 H139 O17 P2	1517.95	15.888	0.0990581	0.428909	0.021161	0.0556397	0.0542494	0.140788	0.00999157	0.131225	0.0630601	0.0595745	0.15799	0.245234	0.100904	0.0849744	0.101916	μg/g
105POS		Cer(d18:2/20:0)+H	Cer(d38:2)+H	Cer	(d18:2/20:0)	(d18:2)	(20:0)			C38 H74 O3 N1	592.566	12.406	0.0125429	0.399873	0.24576	0.497329	0.226092	0.273087	0.255505	0.924798	0.69949	0.789981	0.661775	0.669573	0.502374	0.507205	0.515007	μg/g
275POS		TG(16:0/11:4/16:0)+NH4	TG(43:4)+NH4	TG	(16:0/11:4/16:0)	(16:0)	(11:4)	(16:0)		C46 H84 O6 N1	746.629	14.9413	0.000497793	0.367692	0.213941	0.0678779	0.0991778	0.0373941	0.138713	0.372133	0.21915	0.283389	0.315755	0.324711	0.197136	0.197151	0.196974	μg/g
1152NEG		PS(22:1/20:4)-H	PS(42:5)-H	PS	(22:1/20:4)	(22:1)	(20:4)			C48 H83 O10 N1 P1	864.576	11.1462	0.0252877	0.341295	0.140338	0.161062	0.185757	0.182443	0.177668	0.462251	0.341671	0.34868	0.468824	0.861085	0.302742	0.287807	0.295418	μg/g
80POS		Cer(d18:2/18:0)+H	Cer(d36:2)+H	Cer	(d18:2/18:0)	(d18:2)	(18:0)			C36 H70 O3 N1	564.535	11.4214	0.00279376	0.295416	0.365606	0.586603	0.0250283	0.325252	0.343956	1.37382	1.01514	1.1887	0.944675	1.05098	0.659123	0.661704	0.662703	μg/g
281POS		TG(16:0/11:3/16:0)+NH4	TG(43:3)+NH4	TG	(16:0/11:3/16:0)	(16:0)	(11:3)	(16:0)		C46 H86 O6 N1	748.645	15.9537	0.0129986	0.282596	0.0616514	0.0730284	0.134407	0.0725129	0.0883936	0.379543	0.194448	0.279423	0.297412	0.370758	0.184038	0.185782	0.188821	μg/g
290POS		SM(d38:4)+H	SM(d38:4)+H	SM	(d38:4)	(d38:4)				C43 H82 O6 N2 P1	753.591	11.0336	0.0423098	0.259499	1.8871	1.12385	1.49166	1.61253	1.62366	3.83876	6.1812	5.07768	6.07931	8.64517	2.13654	1.98289	2.13477	μg/g
555POS		TG(16:0/16:1/18:1)+NH4	TG(50:2)+NH4	TG	(16:0/16:1/18:1)	(16:0)	(16:1)	(18:1)		C53 H102 O6 N1	848.77	21.4448	0.00611167	0.197339	7.43353	8.14189	7.89288	5.12662	8.47401	150.016	9.80602	9.83954	6.86044	11.3216	7.68533	7.77981	7.73502	μg/g
1POS		So(d16:0)+H	So(d16:0)+H	So	(d16:0)	(d16:0)				C16 H36 O2 N1	274.274	1.56814	0.0156911	0.0624201	0.825185	0.899811	0.606547	0.681543	0.678871	0.515643	0.645072	0.51034	52.8312	4.64472	1.2816	1.27946	1.24609	μg/g
