# Supplementary material for: Ganglioside GA2-mediated caspase-11 activation drives macrophage pyroptosis aggravating intimal hyperplasia after arterial injury
Source: Int J Biol Sci. 2025 Jan 1;21(1):433–53. doi: 10.7150/ijbs.97106 (PMC11667815; doi:10.7150/ijbs.97106)
Supplement: Supplementary file 3 — Supplementary class concentration. [file ijbsv21p0433s3.xlsx]

## Sheet: LipidClass
class	APOE-1	APOE-2	APOE-3	APOE-4	APOE-5	Ctr-1	Ctr-2	Ctr-3	Ctr-4	Ctr-5	Fold Change	Mean_APOE	Mean_Ctr	Sd_APOE	Sd_Ctr	unit
CerG2GNAc1	32.4656	19.4452	28.1455	23.878	22.1301	0.7846	0.3195	0.5948	0.5073	1.046	38.7627	25.2129	0.6504	5.1418	0.2773	μg/g
LPC	1166.53	975.385	1024.52	1003.71	993.004	151.31	105.802	114.347	118.663	199.172	7.4905	1032.63	137.859	76.9377	38.3706	μg/g
CerG1	6.1031	8.326	7.1083	6.5599	8.4119	1.9433	1.8818	1.2946	1.5346	1.2722	4.6059	7.3018	1.5853	1.0375	0.3167	μg/g
LPG	6.182	6.4257	6.2111	5.9487	5.7761	1.5659	0.84	1.1317	1.5837	2.0177	4.2784	6.1087	1.4278	0.2513	0.454	μg/g
AcCa	1.7131	1.3752	1.7543	1.7175	1.6749	0.424	0.624	0.5406	0.4273	0.7093	3.0219	1.647	0.545	0.1545	0.1243	μg/g
SM	2791.98	2224.78	2599.02	2508.21	2442.04	856.09	657.953	743.813	716.204	1233.69	2.9864	2513.21	841.55	208.18	230.737	μg/g
FA	7.5168	8.1017	8.1682	8.5277	8.8319	2.5359	1.9393	2.4038	2.2908	4.8087	2.9435	8.2292	2.7957	0.4949	1.1469	μg/g
PA	11.6935	4.8646	5.941	6.0733	11.6392	2.7449	2.4951	2.19	3.1826	3.7538	2.799	8.0423	2.8733	3.3414	0.6118	μg/g
PG	141.321	159.159	170.334	183.096	157.012	60.0273	38.1973	51.3223	49.73	97.3631	2.7337	162.184	59.328	15.612	22.6378	μg/g
CerG2	0.729	1.059	0.7039	0.6455	0.6584	0.279	0.2321	0.3192	0.252	0.3193	2.7082	0.7591	0.2803	0.171	0.0392	μg/g
PC	3637.64	3585.22	3913.44	3768.72	3643.33	1876.03	1479.16	1533.88	1708.98	2547.7	2.0281	3709.67	1829.15	132.368	430.881	μg/g
PI	284.14	271.347	263.346	354.691	298.008	201.609	152.661	155.204	150.429	253.016	1.6119	294.306	182.584	36.225	44.7257	μg/g
PS	500.723	383.888	494.897	464.527	488.945	347.112	259.293	236.436	270.392	376.845	1.5657	466.596	298.015	48.2438	60.579	μg/g
LPE	63.5026	56.2092	47.1437	53.1577	43.2452	42.1615	23.6305	27.6453	32.7399	43.4494	1.552	52.6517	33.9253	7.8974	8.7374	μg/g
DG	3686.55	4158.96	3665.68	3348.49	4806.03	2772.14	2576.73	2698.2	2689.65	3008.17	1.4308	3933.14	2748.98	567.249	160.846	μg/g
LPI	9.9254	10.4434	9.8117	12.1456	9.003	8.7672	5.1688	6.9755	6.1569	10.948	1.3502	10.2658	7.6033	1.1707	2.2888	μg/g
PE	1692.47	1758.56	2026.19	1811.79	1840.57	1283.6	1070.89	1183.7	1199.95	2031.74	1.3486	1825.92	1353.98	125.367	386.381	μg/g
Co	57.1059	88.7877	63.8871	64.8393	69.6394	64.0545	45.003	42.9292	52.9936	73.6272	1.2356	68.8519	55.7215	12.0081	13.0002	μg/g
LPS	14.4809	10.1337	8.3722	15.1152	11.0049	9.2533	6.1935	8.8094	9.2102	15.5522	1.2058	11.8214	9.8037	2.8868	3.4541	μg/g
phSM	1.0338	0.9725	0.9351	1.4141	1.1078	0.9012	0.8047	0.9283	0.8527	1.1947	1.1669	1.0926	0.9363	0.1912	0.152	μg/g
CL	15.4824	20.4761	18.0986	22.0726	15.6541	18.3159	14.0821	16.4402	18.196	27.7635	0.9682	18.3568	18.9596	2.9126	5.2116	μg/g
TG	20741.6	19927.2	22789.8	15940.2	24077	27172.4	23653.9	21868.3	23405	33461.3	0.7987	20695.2	25912.2	3123.54	4645.35	μg/g
Cer	36.9408	49.3466	32.633	33.8747	33.4567	54.6209	44.0812	52.0272	43.447	51.8236	0.7571	37.2504	49.2	6.9556	5.0883	μg/g
GM3	1.3524	1.0895	0.9218	1.2258	0.9089	2.1827	1.642	1.9523	1.5747	3.0893	0.5266	1.0997	2.0882	0.1923	0.6108	μg/g
PIP	0.951	1.3692	1.1552	1.7015	1.041	2.5288	2.0418	2.2379	2.9222	2.7351	0.4988	1.2436	2.4932	0.3	0.358	μg/g
So	3.0972	4.5446	3.6989	3.0354	3.7403	2.1262	2.0493	1.9054	54.5234	7.1094	0.2675	3.6233	13.5427	0.6104	23.0145	μg/g
