# Supplementary material for: Ganglioside GA2-mediated caspase-11 activation drives macrophage pyroptosis aggravating intimal hyperplasia after arterial injury
Source: Int J Biol Sci. 2025 Jan 1;21(1):433–53. doi: 10.7150/ijbs.97106 (PMC11667815; doi:10.7150/ijbs.97106)
Supplement: Supplementary file 4 — Supplementary CerG2GNAc1 concentration in mouse plasma. [file ijbsv21p0433s4.xlsx]

## Sheet: LipidClass
LipidIon	LipidGroup	Class	FattyAcid	FA1	FA2	FA3	FA4	IonFormula	CalMz	RT-(min)	QCRSD	Fold Change	Ctr5	Ctr4	Ctr3	Ctr2	Ctr1	APOE5	APOE4	APOE3	APOE2	APOE1	QC-3	QC-2	QC-1	unit
CerG2GNAc1(d32:1)-H	CerG2GNAc1(d32:1)-H	CerG2GNAc1	(d32:1)	(d32:1)				C52 H95 O18 N2	1035.66	1.81663	0.00178765	1.04594	2.64027	3.29234	4.19152	2.45883	3.88177	3.4553	3.41584	3.22145	3.454	3.67447	3.40898	3.40839	3.41924	ug/mL
CerG2GNAc1(d34:2)-H	CerG2GNAc1(d34:2)-H	CerG2GNAc1	(d34:2)	(d34:2)				C54 H97 O18 N2	1061.67	1.87837	0.0011086	0.799479	0.807976	1.00854	1.10867	0.76321	1.52498	0.764626	0.795048	0.701351	1.02558	0.881374	0.892296	0.892282	0.890577	ug/mL
CerG2GNAc1(d34:4)+HCOO	CerG2GNAc1(d34:4)+HCOO	CerG2GNAc1	(d34:4)	(d34:4)				C55 H95 O20 N2	1103.65	1.77577	0.0129091	1.23224	0.323302	0.403857	0.497159	0.348741	0.382846	0.480765	0.502774	0.501544	0.424566	0.500502	0.422194	0.413385	0.412467	ug/mL
CerG2GNAc1(d36:1)-H	CerG2GNAc1(d36:1)-H	CerG2GNAc1	(d36:1)	(d36:1)				C56 H103 O18 N2	1091.72	2.58741	0.012723	1.52389	0.864855	1.05151	1.53141	0.84423	1.19231	1.77459	1.8201	1.56991	1.47244	1.72044	1.43122	1.46087	1.4274	ug/mL
CerG2GNAc1(d36:3)-H	CerG2GNAc1(d36:3)-H	CerG2GNAc1	(d36:3)	(d36:3)				C56 H99 O18 N2	1087.69	1.93514	0.0118533	0.466513	0.195845	0.264044	0.278741	0.224121	0.557597	0.10739	0.137845	0.131185	0.174739	0.158103	0.217737	0.220941	0.215823	ug/mL
CerG2GNAc1(d36:5)+HCOO	CerG2GNAc1(d36:5)+HCOO	CerG2GNAc1	(d36:5)	(d36:5)				C57 H97 O20 N2	1129.66	1.88	0.0271478	0.882732	0.0786541	0.123715	0.133429	0.0987267	0.132303	0.105905	0.105107	0.117844	0.0822377	0.0892639	0.115254	0.115247	0.109915	ug/mL
CerG2GNAc1(d37:2)-2H	CerG2GNAc1(d37:2)-2H	CerG2GNAc1	(d37:2)	(d37:2)				C57 H102 O18 N2	551.357	4.41	0.023263	2.571	0.0214847	0.0259991	0.00238455	0.0432272	0.0276198	0.0677149	0.0267381	0.0469485	0.0955442	0.0734128	0.0474716	0.0474632	0.0455802	ug/mL
CerG2GNAc1(d38:4)+HCOO	CerG2GNAc1(d38:4)+HCOO	CerG2GNAc1	(d38:4)	(d38:4)				C59 H103 O20 N2	1159.71	2.634	0.0355037	1.55539	0.249699	0.328675	0.42309	0.256432	0.397828	0.53601	0.486148	0.51447	0.362831	0.675844	0.404002	0.385774	0.376923	ug/mL
CerG2GNAc1(d38:6)+HCOO	CerG2GNAc1(d38:6)+HCOO	CerG2GNAc1	(d38:6)	(d38:6)				C59 H99 O20 N2	1155.68	1.927	0.0116014	0.300138	0.0446352	0.0489645	0.0631344	0.0469641	0.103848	0.00560715	0.0347911	0.0114487	0.00843181	0.0320276	0.0347872	0.0348535	0.0355224	ug/mL
CerG2GNAc1(d38:8)+HCOO	CerG2GNAc1(d38:8)+HCOO	CerG2GNAc1	(d38:8)	(d38:8)				C59 H95 O20 N2	1151.65	1.50651	0.0517313	1.40019	0.187622	0.185731	0.155095	0.149072	0.121109	0.209955	0.211237	0.227587	0.221911	0.247544	0.216272	0.232958	0.211188	ug/mL
CerG2GNAc1(d45:4)-2H	CerG2GNAc1(d45:4)-2H	CerG2GNAc1	(d45:4)	(d45:4)				C65 H114 O18 N2	605.404	6.161	0.0245872	1.16795	0.201456	0.161534	0.0907998	0.0953647	0.151225	0.163669	0.137269	0.119228	0.189104	0.208742	0.154997	0.147557	0.151395	ug/mL
CerG2GNAc1(m33:0)+HCOO	CerG2GNAc1(m33:0)+HCOO	CerG2GNAc1	(m33:0)	(m33:0)				C54 H101 O19 N2	1081.7	8.203	0.0249686	0.875829	0.0429774	0.0443754	0.0480547	0.0381119	0.00238919	0.0284769	0.0240605	0.0316052	0.0329513	0.0369719	0.0139257	0.014301	0.0136054	ug/mL
CerG2GNAc1(m41:1)+HCOO	CerG2GNAc1(m41:1)+HCOO	CerG2GNAc1	(m41:1)	(m41:1)				C62 H115 O19 N2	1191.81	11.755	0.0177638	19.2318	0.00128447	0.00143295	0.00058508	0.000959435	0.00248015	0.0219943	0.02207	0.0223443	0.0250459	0.0382078	0.0132373	0.0127856	0.0129306	ug/mL
CerG2GNAc1(t31:2)-H	CerG2GNAc1(t31:2)-H	CerG2GNAc1	(t31:2)	(t31:2)				C51 H91 O19 N2	1035.62	12.768	0.00623356	0.715178	0.108555	0.121112	0.119796	0.102778	0.0891603	0.0861251	0.0815127	0.0730463	0.0724037	0.07411	0.0902701	0.0900216	0.0892001	ug/mL
CerG2GNAc1(t34:0)-H	CerG2GNAc1(t34:0)-H	CerG2GNAc1	(t34:0)	(t34:0)				C54 H101 O19 N2	1081.7	2.60493	0.0181458	1.35479	0.0692443	0.0900832	0.100275	0.0616303	0.10056	0.122487	0.129044	0.101603	0.111651	0.106656	0.0962253	0.0997226	0.0974496	ug/mL
CerG2GNAc1(t34:5)+HCOO	CerG2GNAc1(t34:5)+HCOO	CerG2GNAc1	(t34:5)	(t34:5)				C55 H93 O21 N2	1117.63	13.285	0.0118081	2.01809	0.0400323	0.0385047	0.0391317	0.0273085	0.0544882	0.0912144	0.080538	0.0756106	0.0737268	0.0814494	0.0740011	0.0729065	0.0722985	ug/mL
CerG2GNAc1(d34:1)+H	CerG2GNAc1(d34:1)+H	CerG2GNAc1	(d34:1)	(d34:1)				C54 H101 O18 N2	1065.7	8.78746	0.0296535	3.59881	0.0950597	0.0108208	0.0167917	0.0206731	0.0523621	0.159879	0.0945453	0.17134	0.106489	0.17206	0.0488904	0.0464462	0.0464791	ug/mL
CerG2GNAc1(d36:0)+H	CerG2GNAc1(d36:0)+H	CerG2GNAc1	(d36:0)	(d36:0)				C56 H107 O18 N2	1095.75	10.4272	0.028553	0.868894	0.0786266	0.0472164	0.0439295	0.0665987	0.0738459	0.025623	0.00714457	0.170926	0.00822333	0.0576284	0.0121589	0.0115776	0.01218	ug/mL
CerG2GNAc1(d36:1)+H	CerG2GNAc1(d36:1)+H	CerG2GNAc1	(d36:1)	(d36:1)				C56 H105 O18 N2	1093.74	10.0276	0.00809027	9.955	0.0834139	0.357407	0.365694	0.157029	0.299456	2.52382	1.76864	3.75283	1.93178	2.59608	1.12554	1.13741	1.14363	ug/mL
CerG2GNAc1(d36:2)+H	CerG2GNAc1(d36:2)+H	CerG2GNAc1	(d36:2)	(d36:2)				C56 H103 O18 N2	1091.72	8.98769	0.0229298	5.20445	0.0874303	0.0275644	0.0312603	0.081338	0.0237214	0.250707	0.208983	0.391438	0.188803	0.268022	0.126651	0.12701	0.131925	ug/mL
CerG2GNAc1(d38:1)+H-H2O	CerG2GNAc1(d38:1)+H-H2O	CerG2GNAc1	(d38:1)	(d38:1)				C58 H107 O17 N2	1103.76	11.1979	0.11727	2.40943	0.0589103	0.00479047	0.00981791	0.0496771	0.00258468	0.0530376	0.0307993	0.0910938	0.0484309	0.0796971	0.0229156	0.0185623	0.0229307	ug/mL
CerG2GNAc1(d40:1)+H	CerG2GNAc1(d40:1)+H	CerG2GNAc1	(d40:1)	(d40:1)				C60 H113 O18 N2	1149.8	12.3129	0.0777881	5.82663	0.00372627	0.0104487	0.013984	0.00249156	0.00631417	0.0355079	0.0289206	0.0457838	0.0456217	0.0595456	0.0140957	0.0160726	0.0140756	ug/mL
CerG2GNAc1(d42:0+O)+NH4	CerG2GNAc1(d42:0+O)+NH4	CerG2GNAc1	(d42:0+O)	(d42:0+O)				C62 H122 O19 N3	1212.87	10.6056	0.227472	0.945514	0.0183616	0.021639	0.0107521	0.0279507	0.00270391	0.0165785	0.0238843	0.0113699	0.0186719	0.00646706	0.0126032	0.0184065	0.0127245	ug/mL
CerG2GNAc1(d42:1+O)+H	CerG2GNAc1(d42:1+O)+H	CerG2GNAc1	(d42:1+O)	(d42:1+O)				C62 H117 O19 N2	1193.82	11.7702	0.031896	15.1697	0.00298201	0.00355313	0.0129841	0.00488684	0.00297776	0.0676639	0.0615623	0.0846711	0.0820557	0.119452	0.0319112	0.0302197	0.0319921	ug/mL
CerG2GNAc1(d42:2)+H	CerG2GNAc1(d42:2)+H	CerG2GNAc1	(d42:2)	(d42:2)				C62 H115 O18 N2	1175.81	12.246	0.0058109	6.17878	0.00304987	0.00844496	0.00960471	0.000469587	0.0113805	0.041527	0.0304536	0.0443802	0.0384036	0.0488241	0.019141	0.019335	0.019335	ug/mL
CerG2GNAc1(m36:2)+H	CerG2GNAc1(m36:2)+H	CerG2GNAc1	(m36:2)	(m36:2)				C56 H103 O17 N2	1075.73	9.226	0.00108143	0.801804	0.0271446	0.0169573	0.0151989	0.0233005	0.0250266	0.005943	0.00520874	0.0513453	0.00175759	0.0220418	0.00419373	0.0041959	0.00418719	ug/mL
CerG2GNAc1(t34:0)+H	CerG2GNAc1(t34:0)+H	CerG2GNAc1	(t34:0)	(t34:0)				C54 H103 O19 N2	1083.71	8.20242	0.0338202	3.04719	0.0507688	0.00424602	0.00701644	0.00290285	0.0441712	0.0515904	0.043322	0.0667313	0.0795901	0.091231	0.0252359	0.0267728	0.0267756	ug/mL
CerG2GNAc1(t34:0)+H-H2O	CerG2GNAc1(t34:0)+H-H2O	CerG2GNAc1	(t34:0)	(t34:0)				C54 H101 O18 N2	1065.7	8.78087	0.0335954	4.81211	0.0723587	0.0102051	0.0130484	0.00189927	0.00574768	0.0976176	0.0709988	0.126845	0.0879575	0.113476	0.0390431	0.041068	0.0385644	ug/mL
CerG2GNAc1(t34:0+O)+H	CerG2GNAc1(t34:0+O)+H	CerG2GNAc1	(t34:0+O)	(t34:0+O)				C54 H103 O20 N2	1099.71	7.9766	0.0908765	1.76945	0.0354889	0.000909687	0.00136366	0.0301868	0.000242251	0.0217224	0.011769	0.0208419	0.0272766	0.0390511	0.00527384	0.00448514	0.00527393	ug/mL
CerG2GNAc1(t36:0)+H-H2O	CerG2GNAc1(t36:0)+H-H2O	CerG2GNAc1	(t36:0)	(t36:0)				C56 H105 O18 N2	1093.74	10.1691	0.00986173	10.6036	0.0759262	0.237462	0.268639	0.112247	0.196133	1.85788	1.33506	2.8237	1.46072	1.96415	0.849751	0.842731	0.859438	ug/mL
CerG2GNAc1(t36:1)+H-H2O	CerG2GNAc1(t36:1)+H-H2O	CerG2GNAc1	(t36:1)	(t36:1)				C56 H103 O18 N2	1091.72	8.97138	0.0354647	9.96745	0.0117244	0.020435	0.0244826	0.0164941	0.0212966	0.182511	0.142947	0.279086	0.140645	0.196064	0.0910956	0.0913591	0.0969436	ug/mL
CerG2GNAc1(t38:0)+H-H2O	CerG2GNAc1(t38:0)+H-H2O	CerG2GNAc1	(t38:0)	(t38:0)				C58 H109 O18 N2	1121.77	11.513	0.0509083	23.8445	0.000784323	0.00290969	0.00396854	0.00054194	0.00183355	0.0320854	0.0335068	0.0895163	0.030532	0.0537116	0.0139826	0.014666	0.0154784	ug/mL
CerG2GNAc1(t40:0)+H	CerG2GNAc1(t40:0)+H	CerG2GNAc1	(t40:0)	(t40:0)				C60 H115 O19 N2	1167.81	11.8153	0.0177388	16.9057	0.00768935	0.0185215	0.0128078	0.00459936	0.00265625	0.110657	0.106217	0.163011	0.167984	0.234428	0.0509462	0.051081	0.0494665	ug/mL
CerG2GNAc1(t41:0)+H	CerG2GNAc1(t41:0)+H	CerG2GNAc1	(t41:0)	(t41:0)				C61 H117 O19 N2	1181.82	12.3601	0.0374716	16.1321	0.00505184	0.00916269	0.00792481	0.00410167	0.00383698	0.0685945	0.0728811	0.084254	0.0996632	0.159829	0.0283754	0.0303005	0.0284581	ug/mL
CerG2GNAc1(t42:0)+H	CerG2GNAc1(t42:0)+H	CerG2GNAc1	(t42:0)	(t42:0)				C62 H119 O19 N2	1195.84	12.878	0.0139062	13.9145	0.00803317	0.0122974	0.00837821	0.00485238	0.00453483	0.0616065	0.0740024	0.0936177	0.109158	0.191703	0.0324501	0.0325449	0.0332822	ug/mL
CerG2GNAc1(t42:1)+H	CerG2GNAc1(t42:1)+H	CerG2GNAc1	(t42:1)	(t42:1)				C62 H117 O19 N2	1193.82	11.7706	0.0321285	15.189	0.0029731	0.00354465	0.012987	0.00488754	0.00294923	0.067654	0.0615339	0.0846744	0.0820143	0.119414	0.0319145	0.0302106	0.0319956	ug/mL
